# Supplementary material for: Boc-AzAla-Ala-OMe
Source: Acta Crystallogr Sect E Struct Rep Online. 2009 Nov 14;65(Pt 12):o3079. doi: 10.1107/S1600536809045498 (PMC2972050; doi:10.1107/S1600536809045498)
Supplement: Supplementary file 1 [file e-65-o3079-sup1.cif]

##############################################################################
###                                                                        ###
###        Electronic paper (Acta Crystallographica Section E)             ###
###                                                                        ###
##############################################################################
#                                                                            #
# This CIF contains the data in a paper accepted for publication in Acta     #
# Crystallographica Section E. It conforms to the requirements of Notes      #
# for Authors for Section E, and has been peer reviewed under the auspices   #
# of the IUCr Commission on Journals.                                        #
#                                                                            #
# Full details of the Crystallographic Information File format               #
# are given in the paper "The Crystallographic Information File (CIF):       #
# a New Standard Archive File for Crystallography" by S. R. Hall, F. H.      #
# Allen and I. D. Brown [Acta Cryst. (1991), A47, 655-685].                  #
#                                                                            #
# The current version of the core CIF dictionary is obtainable from          #
# ftp://ftp.iucr.org/pub/cif_core.dic. The current version number is 2.4.    #
#                                                                            #
# Software is freely available for graphical display of the structure(s) in  #
# this CIF.  For information consult the CIF home page http://www.iucr.org/  #
# cif/home.html                                                              #
#                                                                            #
# This file may be used for bona fide research purposes within the           #
# scientific community so long as proper attribution is given to the journal # 
# article from which it was obtained.                                        #
#                                                                            #
##############################################################################
                                             
data_global
_audit_creation_method     'WinGX routine CIF_UPDATE'
_audit_conform_dict_name     cif_core.dic
_audit_conform_dict_version     2.3
_journal_date_recd_electronic     2009-10-15
_journal_date_accepted     2009-10-29
_journal_name_full     'Acta Crystallographica, Section E'
_journal_year     2009
_journal_volume     65
_journal_issue     12
_journal_page_first     o3079
_journal_page_last     o3079
_journal_paper_category     QO
_journal_coeditor_code     DN2501
_publ_contact_author_name     'Didierjean, Claude'
_publ_contact_author_address
;
Laboratoire de Cristallographie, R\'esonance magn\'etique
et Mod\'elisations (CRM^2^)
Nancy universit\'e
UMR CNRS-UHP 7036
BP 70236
54506 Vandoeuvre-l\`es-Nancy
France (FR)
;
_publ_contact_author_email     claude.didierjean@crm2.uhp-nancy.fr
_publ_contact_author_fax     '33(0)383684879'
_publ_contact_author_phone     '33(0)383406492'
_publ_section_title
;
Boc-AzAla-Ala-OMe
;
loop_
    _publ_author_name
    _publ_author_address
    'Abbas, C\'ecile'
;
Laboratoire de Chimie Physique Macromol\'eculaire
UMR CRNS-INPL 7568
Nancy Universit\'e,
BP 451
54001 Nancy,
France
;
    'Jamart Gr\'egoire, Brigitte'
;
Laboratoire de Chimie Physique Macromol\'eculaire
UMR CRNS-INPL 7568
Nancy Universit\'e,
BP 451
54001 Nancy,
France
;
    'Vanderesse, R\'egis'
;
Laboratoire de Chimie Physique Macromol\'eculaire
UMR CRNS-INPL 7568
Nancy Universit\'e,
BP 451
54001 Nancy,
France
;
    'Didierjean, Claude'
;
Laboratoire de Cristallographie, R\'esonance Magn\'etique et Mod\'elisations
 (CRM^2^)
Nancy Universit\'e
UMR CNRS-UHP 7036
BP 70236
54506 Vandoeuvre-l\`es-Nancy
France
;
data_I
_audit_creation_method     'WinGX routine CIF_UPDATE'
_chemical_name_systematic
;
<i>tert</i>-butyl 3-{[1-(methoxycarbonyl)ethyl]aminocarbonyl}-3-methylcarbazate
;
_chemical_formula_moiety     'C11 H21 N3 O5'
_chemical_formula_sum     'C11 H21 N3 O5'
_chemical_formula_iupac     'C11 H21 N3 O5'
_chemical_formula_weight     275.31
_symmetry_cell_setting     tetragonal
_symmetry_space_group_name_H-M     'P 41'
_symmetry_space_group_name_Hall     'P 4w'
loop_
    _symmetry_equiv_pos_as_xyz
    'x, y, z'
    '-x, -y, z+1/2'
    '-y, x, z+1/4'
    'y, -x, z+3/4'
_cell_length_a     9.3194(4)
_cell_length_b     9.3194(4)
_cell_length_c     17.4420(8)
_cell_angle_alpha     90
_cell_angle_beta     90
_cell_angle_gamma     90
_cell_volume     1514.86(12)
_cell_formula_units_Z     4
_cell_measurement_reflns_used     14534
_cell_measurement_theta_min     2.48
_cell_measurement_theta_max     27.878
_cell_measurement_temperature     100(2)
_exptl_crystal_description     prism
_exptl_crystal_colour     colorless
_exptl_crystal_size_max     0.3
_exptl_crystal_size_mid     0.2
_exptl_crystal_size_min     0.2
_exptl_crystal_density_diffrn     1.207
_exptl_crystal_density_method     'not measured'
_exptl_crystal_F_000     592
_exptl_absorpt_coefficient_mu     0.095
_exptl_absorpt_correction_type     none
_diffrn_ambient_temperature     100(2)
_diffrn_radiation_type     MoK\a
_diffrn_radiation_wavelength     0.71073
_diffrn_measurement_device_type     'Nonis KappaCCD'
_diffrn_measurement_device     '95mm CCD camera on \k-goniostat'
_diffrn_measurement_method     'CCD rotation images, thick slices'
_diffrn_reflns_number     14534
_diffrn_reflns_av_R_equivalents     0.049
_diffrn_reflns_theta_min     2.48
_diffrn_reflns_theta_max     27.8
_diffrn_reflns_theta_full     27.8
_diffrn_measured_fraction_theta_max     0.996
_diffrn_measured_fraction_theta_full     0.996
_diffrn_reflns_limit_h_min     -12
_diffrn_reflns_limit_h_max     12
_diffrn_reflns_limit_k_min     -12
_diffrn_reflns_limit_k_max     12
_diffrn_reflns_limit_l_min     -22
_diffrn_reflns_limit_l_max     22
_reflns_number_total     1847
_reflns_number_gt     1806
_reflns_threshold_expression     I>2\s(I)
_refine_ls_structure_factor_coef     Fsqd
_refine_ls_matrix_type     full
_refine_ls_R_factor_gt     0.0357
_refine_ls_wR_factor_ref     0.0757
_refine_ls_goodness_of_fit_ref     1.121
_refine_ls_restrained_S_all     1.121
_refine_ls_number_reflns     1847
_refine_ls_number_parameters     178
_refine_ls_number_restraints     1
_refine_ls_hydrogen_treatment     constr
_refine_ls_weighting_scheme     calc
_refine_ls_weighting_details
         'calc w=1/[\s^2^(Fo^2^)+(0.0164P)^2^+0.7016P] where P=(Fo^2^+2Fc^2^)/3'
_refine_ls_shift/su_max     0
_refine_diff_density_max     0.165
_refine_diff_density_min     -0.133
_refine_ls_extinction_method     none
loop_
    _atom_type_symbol
    _atom_type_description
    _atom_type_scat_dispersion_real
    _atom_type_scat_dispersion_imag
    _atom_type_scat_source
    C C 0.0033 0 'International Tables Vol C Tables 4.2.6.8 and 6.1.1.4'
    H H 0 0 'International Tables Vol C Tables 4.2.6.8 and 6.1.1.4'
    N N 0.0061 0 'International Tables Vol C Tables 4.2.6.8 and 6.1.1.4'
    O O 0.0106 0 'International Tables Vol C Tables 4.2.6.8 and 6.1.1.4'
_computing_data_collection     'COLLECT (Bruker, 2004)'
_computing_cell_refinement     'SCALEPACK (Otwinowski & Minor, 1997)'
_computing_data_reduction     'DENZO and SCALEPACK (Otwinowski & Minor, 1997)'
_computing_structure_solution     'SIR92 (Altomare <i>et al.</i>,  1994)'
_computing_structure_refinement     'SHELXL97 (Sheldrick, 2008)'
_computing_molecular_graphics
                  'ORTEP-3 for Windows (Farrugia, 1997) and PLATON (Spek, 2009)'
_computing_publication_material     'WinGX (Farrugia, 1999)'
loop_
    _atom_site_type_symbol
    _atom_site_label
    _atom_site_fract_x
    _atom_site_fract_y
    _atom_site_fract_z
    _atom_site_U_iso_or_equiv
    _atom_site_adp_type
    _atom_site_calc_flag
    _atom_site_refinement_flags
    _atom_site_occupancy
    _atom_site_disorder_assembly
    _atom_site_disorder_group
    C C1 0.3488(2) 0.0563(2) 0.63461(13) 0.0228(4) Uani d . 1 . .
    C C2 0.2822(3) -0.0204(3) 0.56621(14) 0.0311(5) Uani d . 1 . .
    H H2A 0.1902 0.021 0.5551 0.047 Uiso calc R 1 . .
    H H2B 0.2706 -0.1204 0.578 0.047 Uiso calc R 1 . .
    H H2C 0.3438 -0.0103 0.5224 0.047 Uiso calc R 1 . .
    C C3 0.2529(3) 0.0415(2) 0.70463(14) 0.0279(5) Uani d . 1 . .
    H H3A 0.2995 0.0837 0.7482 0.042 Uiso calc R 1 . .
    H H3B 0.235 -0.0582 0.7145 0.042 Uiso calc R 1 . .
    H H3C 0.1635 0.0898 0.6954 0.042 Uiso calc R 1 . .
    C C4 0.5016(3) 0.0058(3) 0.64752(15) 0.0308(5) Uani d . 1 . .
    H H4A 0.557 0.022 0.6019 0.046 Uiso calc R 1 . .
    H H4B 0.5015 -0.0948 0.6594 0.046 Uiso calc R 1 . .
    H H4C 0.5431 0.0583 0.6894 0.046 Uiso calc R 1 . .
    O O1 0.35134(16) 0.20833(15) 0.60837(9) 0.0218(3) Uani d . 1 . .
    C C5 0.3987(2) 0.3109(2) 0.65626(12) 0.0193(4) Uani d . 1 . .
    O O2 0.43957(17) 0.29435(17) 0.72181(9) 0.0239(3) Uani d . 1 . .
    N N1 0.39666(19) 0.44041(18) 0.61993(11) 0.0201(4) Uani d . 1 . .
    H H1 0.3753 0.4464 0.5721 0.024 Uiso calc R 1 . .
    N N2 0.43006(19) 0.56280(19) 0.66214(11) 0.0200(4) Uani d . 1 . .
    C C6 0.3156(2) 0.6117(2) 0.71325(14) 0.0259(5) Uani d . 1 . .
    H H6A 0.2304 0.63 0.6839 0.039 Uiso calc R 1 . .
    H H6B 0.3451 0.6982 0.7386 0.039 Uiso calc R 1 . .
    H H6C 0.2961 0.5389 0.7508 0.039 Uiso calc R 1 . .
    C C7 0.5716(2) 0.5760(2) 0.68660(12) 0.0189(4) Uani d . 1 . .
    O O3 0.60321(16) 0.65021(16) 0.74280(8) 0.0221(3) Uani d . 1 . .
    N N3 0.67193(19) 0.50835(19) 0.64451(10) 0.0209(4) Uani d . 1 . .
    H H3 0.6487 0.4606 0.6042 0.025 Uiso calc R 1 . .
    C C8 0.8201(2) 0.5181(2) 0.66902(13) 0.0232(4) Uani d . 1 . .
    H H8 0.8264 0.478 0.7209 0.028 Uiso calc R 1 . .
    C C9 0.9146(2) 0.4274(3) 0.61671(14) 0.0296(5) Uani d . 1 . .
    H H9A 0.8853 0.3288 0.6198 0.044 Uiso calc R 1 . .
    H H9B 1.0129 0.4358 0.6326 0.044 Uiso calc R 1 . .
    H H9C 0.9052 0.4605 0.5648 0.044 Uiso calc R 1 . .
    C C10 0.8773(2) 0.6709(3) 0.67187(13) 0.0244(4) Uani d . 1 . .
    O O4 0.97394(18) 0.7060(2) 0.71417(11) 0.0333(4) Uani d . 1 . .
    O O5 0.81613(16) 0.75824(17) 0.62089(9) 0.0249(3) Uani d . 1 . .
    C C11 0.8685(3) 0.9048(3) 0.62253(16) 0.0310(5) Uani d . 1 . .
    H H11A 0.8424 0.9487 0.6703 0.046 Uiso calc R 1 . .
    H H11B 0.8267 0.9578 0.581 0.046 Uiso calc R 1 . .
    H H11C 0.971 0.9048 0.6174 0.046 Uiso calc R 1 . .
loop_
    _atom_site_aniso_label
    _atom_site_aniso_U_11
    _atom_site_aniso_U_22
    _atom_site_aniso_U_33
    _atom_site_aniso_U_12
    _atom_site_aniso_U_13
    _atom_site_aniso_U_23
    C1 0.0313(11) 0.0171(9) 0.0199(10) -0.0034(8) 0.0039(9) 0.0017(8)
    C2 0.0429(14) 0.0269(12) 0.0236(11) -0.0138(10) 0.0058(10) -0.0039(9)
    C3 0.0345(12) 0.0232(10) 0.0261(11) -0.0033(9) 0.0091(10) -0.0012(9)
    C4 0.0339(11) 0.0269(11) 0.0317(12) 0.0044(9) 0.0059(10) 0.0039(10)
    O1 0.0288(8) 0.0190(7) 0.0178(7) -0.0036(6) -0.0026(6) 0.0000(6)
    C5 0.0183(9) 0.0217(10) 0.0180(10) -0.0021(7) 0.0011(8) -0.0017(8)
    O2 0.0304(8) 0.0240(8) 0.0172(7) -0.0031(6) -0.0033(6) 0.0007(6)
    N1 0.0251(9) 0.0199(8) 0.0155(8) -0.0020(7) -0.0033(7) -0.0001(7)
    N2 0.0217(8) 0.0204(8) 0.0178(8) -0.0010(6) 0.0005(7) -0.0014(7)
    C6 0.0224(10) 0.0256(11) 0.0295(12) 0.0017(8) 0.0029(9) -0.0037(9)
    C7 0.0213(10) 0.0190(9) 0.0164(10) -0.0028(8) 0.0009(7) 0.0023(8)
    O3 0.0240(8) 0.0256(8) 0.0165(7) -0.0023(6) 0.0026(6) -0.0024(6)
    N3 0.0197(8) 0.0273(9) 0.0157(8) -0.0014(7) 0.0003(7) -0.0035(7)
    C8 0.0212(10) 0.0306(11) 0.0179(10) 0.0013(8) -0.0020(8) 0.0005(9)
    C9 0.0231(11) 0.0413(13) 0.0243(11) 0.0049(9) 0.0008(9) -0.0043(10)
    C10 0.0186(10) 0.0357(12) 0.0188(10) 0.0012(9) 0.0007(8) -0.0009(9)
    O4 0.0263(8) 0.0421(10) 0.0316(9) -0.0027(7) -0.0105(7) -0.0012(8)
    O5 0.0228(8) 0.0301(8) 0.0217(8) -0.0039(6) -0.0038(6) 0.0018(7)
    C11 0.0283(12) 0.0330(12) 0.0317(12) -0.0052(9) -0.0019(10) 0.0031(10)
_geom_special_details
;
All e.s.d.'s (except the e.s.d. in the dihedral angle between two l.s. planes)
are estimated using the full covariance matrix. The cell e.s.d.'s are taken
into account individually in the estimation of e.s.d.'s in distances, angles
and torsion angles; correlations between e.s.d.'s in cell parameters are only
used when they are defined by crystal symmetry. An approximate (isotropic)
treatment of cell e.s.d.'s is used for estimating e.s.d.'s involving l.s.
planes.
;
loop_
    _geom_bond_atom_site_label_1
    _geom_bond_atom_site_label_2
    _geom_bond_site_symmetry_2
    _geom_bond_distance
    _geom_bond_publ_flag
    C1 O1 . 1.489(2) ?
    C1 C4 . 1.517(3) ?
    C1 C3 . 1.520(3) ?
    C1 C2 . 1.523(3) ?
    C2 H2A . 0.96 ?
    C2 H2B . 0.96 ?
    C2 H2C . 0.96 ?
    C3 H3A . 0.96 ?
    C3 H3B . 0.96 ?
    C3 H3C . 0.96 ?
    C4 H4A . 0.96 ?
    C4 H4B . 0.96 ?
    C4 H4C . 0.96 ?
    O1 C5 . 1.344(2) ?
    C5 O2 . 1.215(3) ?
    C5 N1 . 1.363(3) ?
    N1 N2 . 1.393(2) ?
    N1 H1 . 0.86 ?
    N2 C7 . 1.392(3) ?
    N2 C6 . 1.463(3) ?
    C6 H6A . 0.96 ?
    C6 H6B . 0.96 ?
    C6 H6C . 0.96 ?
    C7 O3 . 1.235(3) ?
    C7 N3 . 1.346(3) ?
    N3 C8 . 1.448(3) ?
    N3 H3 . 0.86 ?
    C8 C10 . 1.521(3) ?
    C8 C9 . 1.524(3) ?
    C8 H8 . 0.98 ?
    C9 H9A . 0.96 ?
    C9 H9B . 0.96 ?
    C9 H9C . 0.96 ?
    C10 O4 . 1.210(3) ?
    C10 O5 . 1.334(3) ?
    O5 C11 . 1.450(3) ?
    C11 H11A . 0.96 ?
    C11 H11B . 0.96 ?
    C11 H11C . 0.96 ?
loop_
    _geom_angle_atom_site_label_1
    _geom_angle_atom_site_label_2
    _geom_angle_atom_site_label_3
    _geom_angle_site_symmetry_1
    _geom_angle_site_symmetry_3
    _geom_angle
    _geom_angle_publ_flag
    O1 C1 C4 . . 109.01(17) ?
    O1 C1 C3 . . 110.01(17) ?
    C4 C1 C3 . . 113.9(2) ?
    O1 C1 C2 . . 102.26(17) ?
    C4 C1 C2 . . 110.7(2) ?
    C3 C1 C2 . . 110.32(19) ?
    C1 C2 H2A . . 109.5 ?
    C1 C2 H2B . . 109.5 ?
    H2A C2 H2B . . 109.5 ?
    C1 C2 H2C . . 109.5 ?
    H2A C2 H2C . . 109.5 ?
    H2B C2 H2C . . 109.5 ?
    C1 C3 H3A . . 109.5 ?
    C1 C3 H3B . . 109.5 ?
    H3A C3 H3B . . 109.5 ?
    C1 C3 H3C . . 109.5 ?
    H3A C3 H3C . . 109.5 ?
    H3B C3 H3C . . 109.5 ?
    C1 C4 H4A . . 109.5 ?
    C1 C4 H4B . . 109.5 ?
    H4A C4 H4B . . 109.5 ?
    C1 C4 H4C . . 109.5 ?
    H4A C4 H4C . . 109.5 ?
    H4B C4 H4C . . 109.5 ?
    C5 O1 C1 . . 119.40(17) ?
    O2 C5 O1 . . 126.7(2) ?
    O2 C5 N1 . . 123.66(19) ?
    O1 C5 N1 . . 109.64(18) ?
    C5 N1 N2 . . 118.43(18) ?
    C5 N1 H1 . . 120.8 ?
    N2 N1 H1 . . 120.8 ?
    C7 N2 N1 . . 116.51(17) ?
    C7 N2 C6 . . 118.49(18) ?
    N1 N2 C6 . . 114.46(17) ?
    N2 C6 H6A . . 109.5 ?
    N2 C6 H6B . . 109.5 ?
    H6A C6 H6B . . 109.5 ?
    N2 C6 H6C . . 109.5 ?
    H6A C6 H6C . . 109.5 ?
    H6B C6 H6C . . 109.5 ?
    O3 C7 N3 . . 122.0(2) ?
    O3 C7 N2 . . 121.24(19) ?
    N3 C7 N2 . . 116.72(18) ?
    C7 N3 C8 . . 118.14(18) ?
    C7 N3 H3 . . 120.9 ?
    C8 N3 H3 . . 120.9 ?
    N3 C8 C10 . . 113.75(18) ?
    N3 C8 C9 . . 109.84(18) ?
    C10 C8 C9 . . 109.64(19) ?
    N3 C8 H8 . . 107.8 ?
    C10 C8 H8 . . 107.8 ?
    C9 C8 H8 . . 107.8 ?
    C8 C9 H9A . . 109.5 ?
    C8 C9 H9B . . 109.5 ?
    H9A C9 H9B . . 109.5 ?
    C8 C9 H9C . . 109.5 ?
    H9A C9 H9C . . 109.5 ?
    H9B C9 H9C . . 109.5 ?
    O4 C10 O5 . . 124.0(2) ?
    O4 C10 C8 . . 122.3(2) ?
    O5 C10 C8 . . 113.58(18) ?
    C10 O5 C11 . . 114.71(18) ?
    O5 C11 H11A . . 109.5 ?
    O5 C11 H11B . . 109.5 ?
    H11A C11 H11B . . 109.5 ?
    O5 C11 H11C . . 109.5 ?
    H11A C11 H11C . . 109.5 ?
    H11B C11 H11C . . 109.5 ?
loop_
    _geom_torsion_atom_site_label_1
    _geom_torsion_atom_site_label_2
    _geom_torsion_atom_site_label_3
    _geom_torsion_atom_site_label_4
    _geom_torsion_site_symmetry_1
    _geom_torsion_site_symmetry_2
    _geom_torsion_site_symmetry_3
    _geom_torsion_site_symmetry_4
    _geom_torsion
    _geom_torsion_publ_flag
    C4 C1 O1 C5 . . . . -65.6(2) ?
    C3 C1 O1 C5 . . . . 60.0(2) ?
    C2 C1 O1 C5 . . . . 177.16(18) ?
    C1 O1 C5 O2 . . . . -1.3(3) ?
    C1 O1 C5 N1 . . . . 177.86(17) ?
    O2 C5 N1 N2 . . . . -6.4(3) ?
    O1 C5 N1 N2 . . . . 174.45(17) ?
    C5 N1 N2 C7 . . . . 68.4(2) ?
    C5 N1 N2 C6 . . . . -75.9(2) ?
    N1 N2 C7 O3 . . . . -156.14(19) ?
    C6 N2 C7 O3 . . . . -13.3(3) ?
    N1 N2 C7 N3 . . . . 26.1(3) ?
    C6 N2 C7 N3 . . . . 168.95(18) ?
    O3 C7 N3 C8 . . . . 3.2(3) ?
    N2 C7 N3 C8 . . . . -179.09(18) ?
    C7 N3 C8 C10 . . . . -60.0(3) ?
    C7 N3 C8 C9 . . . . 176.65(19) ?
    N3 C8 C10 O4 . . . . 153.4(2) ?
    C9 C8 C10 O4 . . . . -83.2(3) ?
    N3 C8 C10 O5 . . . . -30.0(3) ?
    C9 C8 C10 O5 . . . . 93.5(2) ?
    O4 C10 O5 C11 . . . . -3.6(3) ?
    C8 C10 O5 C11 . . . . 179.84(19) ?
loop_
    _geom_hbond_atom_site_label_D
    _geom_hbond_atom_site_label_H
    _geom_hbond_atom_site_label_A
    _geom_hbond_site_symmetry_A
    _geom_hbond_distance_DH
    _geom_hbond_distance_HA
    _geom_hbond_distance_DA
    _geom_hbond_angle_DHA
    N1 H1 O2 4_564 0.86 2.18 2.972(2) 152.9
    N3 H3 O3 4_564 0.86 2.03 2.850(2) 158.7
    C6 H6A O4 1_455 0.96 2.55 3.303(3) 135.6
    C11 H11B O4 4_574 0.96 2.41 3.346(3) 164.3
