# Supplementary material for: Boc-AzAla-Ala-OMe
Source: Acta Crystallogr Sect E Struct Rep Online. 2009 Nov 14;65(Pt 12):o3079. doi: 10.1107/S1600536809045498 (PMC2972050; doi:10.1107/S1600536809045498)
Supplement: Supplementary file 2 [file e-65-o3079-Isup2.hkl]

#
# h,k,l, Fc-squared, Fo-squared, sigma(Fo-squared) and status flag
#
data_I
_shelx_title ' 00000001'
_shelx_refln_list_code          4
_shelx_F_calc_maximum      123.40
_exptl_crystal_F_000       592.00
_reflns_d_resolution_high  0.7621
 
loop_
 _symmetry_equiv_pos_as_xyz
 'x, y, z'
 '-x, -y, z+1/2'
 '-y, x, z+1/4'
 'y, -x, z+3/4'
 
_cell_length_a     9.3194
_cell_length_b     9.3194
_cell_length_c    17.4420
_cell_angle_alpha  90.000
_cell_angle_beta   90.000
_cell_angle_gamma  90.000
 
_shelx_F_squared_multiplier     1.000
 
loop_
 _refln_index_h
 _refln_index_k
 _refln_index_l
 _refln_F_squared_calc
 _refln_F_squared_meas
 _refln_F_squared_sigma
 _refln_observed_status
   1   1   0      739.23      711.54      6.99 o
  -1   2   0      474.91      450.16      4.27 o
   0   2   0     1855.38     1718.48     18.63 o
   1   2   0     5586.96     5299.34     68.06 o
   2   2   0     1449.18     1450.64     15.92 o
  -2   3   0     1315.53     1359.16     14.23 o
  -1   3   0     5606.20     5390.17     54.09 o
   0   3   0     2314.50     2320.81     23.81 o
   1   3   0      508.15      492.73      7.76 o
   2   3   0       16.63       15.27      0.52 o
   3   3   0       13.82       12.81      0.65 o
  -3   4   0      883.15      904.85     11.90 o
  -2   4   0      328.35      348.07      5.05 o
  -1   4   0     4068.19     3908.22     44.51 o
   0   4   0       13.79        7.12      0.65 o
   1   4   0      164.74      151.52      2.85 o
   2   4   0       97.07       82.04      1.94 o
   3   4   0      273.00      253.48      4.66 o
   4   4   0      580.01      552.00      7.89 o
  -4   5   0       39.45       32.48      1.68 o
  -3   5   0        0.52        1.68      0.78 o
  -2   5   0      200.41      206.12      3.11 o
  -1   5   0      253.58      235.11      3.11 o
   0   5   0      138.03      134.05      2.20 o
   1   5   0     3187.29     3410.18     44.90 o
   2   5   0     1428.18     1447.66     19.67 o
   3   5   0       41.31       41.02      1.29 o
   4   5   0      455.36      444.21      8.54 o
   5   5   0      208.22      202.37      5.05 o
  -5   6   0      431.14      423.64      8.28 o
  -4   6   0      676.49      680.48     11.26 o
  -3   6   0      192.99      190.99      2.98 o
  -2   6   0        2.63        3.88      0.78 o
  -1   6   0       20.82       19.28      0.91 o
   0   6   0        1.39        1.42      0.52 o
   1   6   0      360.99      306.53      4.92 o
   2   6   0       85.33       70.39      1.68 o
   3   6   0        0.11        3.36      1.42 o
   4   6   0       67.12       69.36      2.07 o
   5   6   0       50.97       47.36      1.94 o
   6   6   0       59.76       59.00      1.94 o
  -6   7   0       58.17       62.50      2.33 o
  -5   7   0      279.60      280.66      5.31 o
  -4   7   0      141.68      131.98      2.85 o
  -3   7   0      401.20      393.10      6.99 o
  -2   7   0        1.64        6.60      0.91 o
  -1   7   0       31.38       36.23      1.04 o
   0   7   0      170.84      183.48      3.36 o
   1   7   0      468.76      483.55      7.50 o
   2   7   0     1587.40     1646.41     24.97 o
   3   7   0      247.62      229.03      7.38 o
   4   7   0       11.73       11.13      1.29 o
   5   7   0       37.18       33.00      2.07 o
   6   7   0      617.24      589.00     11.77 o
   7   7   0      308.01      322.97      7.50 o
  -6   8   0      777.76      785.03     13.59 o
  -5   8   0       28.24       33.25      1.81 o
  -4   8   0        6.89        4.14      1.16 o
  -3   8   0        0.87        2.98      0.78 o
  -2   8   0        1.00        0.78      0.91 o
  -1   8   0       14.28        8.54      1.04 o
   0   8   0      262.87      273.41      4.40 o
   1   8   0     1697.65     1737.76     29.89 o
   2   8   0      640.47      697.31     11.77 o
   3   8   0       83.49       79.58      3.11 o
   4   8   0      103.21      101.96      4.27 o
   5   8   0      512.13      513.05     10.48 o
   6   8   0      142.58      158.90      4.14 o
   7   8   0       56.87       72.85      3.23 o
   8   8   0       24.04       25.75      4.14 o
  -8   9   0        8.27        6.08      3.36 o
  -7   9   0        0.13        0.26      1.81 o
  -6   9   0      118.03      112.06      5.05 o
  -5   9   0       14.95       10.74      1.81 o
  -4   9   0      158.13      120.72      4.01 o
  -3   9   0      504.42      492.73     10.35 o
  -2   9   0      101.84       90.58      2.33 o
  -1   9   0      170.13      174.68      3.75 o
   0   9   0       71.04       74.01      2.59 o
   1   9   0        9.21       12.42      1.42 o
   2   9   0        0.07        0.26      1.29 o
   3   9   0        3.46        2.72      1.55 o
   5   9   0       26.25       26.53      1.81 o
   6   9   0      110.99      144.92      4.79 o
   8   9   0       27.71       29.11      3.23 o
  -7  10   0        7.74       11.13      1.94 o
  -6  10   0      191.63      163.94      5.82 o
  -5  10   0       22.99       28.47      4.53 o
  -4  10   0       60.46       65.73      3.75 o
  -3  10   0       34.72       34.68      1.81 o
  -2  10   0        2.14        5.95      1.29 o
  -1  10   0       80.56       70.78      2.20 o
   0  10   0       45.11       48.52      1.94 o
   1  10   0       29.98       24.97      1.94 o
   2  10   0       31.87       30.41      1.94 o
   3  10   0       20.73       19.02      1.94 o
   4  10   0       66.05       68.58      2.72 o
   5  10   0       15.00       16.56      2.07 o
   6  10   0        8.35        2.59      2.33 o
   7  10   0       82.58      110.37      7.63 o
  -5  11   0       64.51       61.33      4.14 o
  -4  11   0       41.12       29.50      4.01 o
  -3  11   0       24.35       22.13      1.94 o
  -2  11   0      117.63       88.38      4.66 o
  -1  11   0        4.43        7.63      1.81 o
   0  11   0       40.47       47.62      2.72 o
   1  11   0       44.06       40.11      2.33 o
   2  11   0       19.42       28.47      1.94 o
   3  11   0      107.35      119.43      5.69 o
   4  11   0       61.91       68.32      3.11 o
   5  11   0       14.17       15.66      2.46 o
  -2  12   0       25.69       25.36      2.33 o
  -1  12   0       73.25       71.55      3.75 o
   0  12   0       25.68       22.00      2.85 o
   1  12   0       21.99       20.44      1.94 o
   2  12   0       84.10       88.38      3.23 o
   0   1   1      398.92      324.39      3.11 o
   1   1   1     6035.62     5737.85     42.31 o
  -1   2   1      820.25      784.90      4.92 o
   0   2   1     5521.49     5276.69     34.55 o
   1   2   1      380.79      371.62      3.36 o
   2   2   1      414.76      405.26      3.36 o
  -2   3   1       39.83       36.36      0.52 o
  -1   3   1      535.21      550.31      4.40 o
   0   3   1      489.59      458.31      3.88 o
   1   3   1     1786.97     1733.23     15.92 o
   2   3   1     1445.40     1441.97     16.04 o
   3   3   1      556.82      571.40      5.56 o
  -3   4   1      848.66      857.88      8.80 o
  -2   4   1       17.15       18.24      0.39 o
  -1   4   1      672.60      672.33      6.08 o
   0   4   1      237.26      244.55      2.46 o
   1   4   1      852.61      874.06      8.28 o
   2   4   1      777.10      813.37      8.41 o
   3   4   1      113.81      115.16      1.81 o
   4   4   1      603.66      570.89      5.56 o
  -4   5   1      720.92      747.12      8.54 o
  -3   5   1      609.88      619.15      6.47 o
  -2   5   1       14.18       16.43      0.52 o
  -1   5   1      715.39      781.15      6.86 o
   0   5   1      308.66      321.93      3.36 o
   1   5   1      131.30      150.49      1.68 o
   2   5   1      122.62      127.84      1.81 o
   3   5   1       63.88       73.24      1.16 o
   4   5   1       34.81       29.76      1.04 o
   5   5   1      352.95      363.73      4.53 o
  -5   6   1      136.53      142.07      2.20 o
  -4   6   1      135.05      149.06      2.33 o
  -3   6   1       51.45       39.72      1.04 o
  -2   6   1      365.50      349.62      3.75 o
  -1   6   1      128.92      108.43      1.42 o
   0   6   1      160.49      169.25      1.94 o
   1   6   1      202.63      194.87      2.72 o
   2   6   1       40.37       45.16      1.04 o
   3   6   1      141.00      141.56      2.07 o
   4   6   1       34.77       34.29      0.91 o
   5   6   1       40.79       38.04      1.29 o
   6   6   1      153.94      154.50      2.72 o
  -6   7   1       52.62       51.63      1.42 o
  -5   7   1        2.75        3.75      0.65 o
  -4   7   1      203.01      200.56      2.85 o
  -3   7   1       96.09       87.60      1.68 o
  -2   7   1        6.87        6.34      0.52 o
  -1   7   1      252.38      259.31      3.23 o
   0   7   1      198.96      210.39      2.46 o
   1   7   1      165.70      157.34      2.20 o
   2   7   1      173.10      162.52      2.33 o
   3   7   1      702.61      716.07      8.41 o
   4   7   1      704.48      734.70      9.70 o
   5   7   1      111.73      101.32      1.81 o
   6   7   1       19.34       13.46      0.91 o
   7   7   1        9.47       11.13      1.29 o
  -7   8   1       62.31       61.20      2.20 o
  -6   8   1       23.03       26.27      1.55 o
  -5   8   1      257.81      255.55      4.14 o
  -4   8   1      292.24      276.90      4.14 o
  -3   8   1       41.83       46.71      1.04 o
  -2   8   1      253.41      250.25      3.11 o
  -1   8   1      207.45      185.29      2.33 o
   0   8   1      141.04      143.63      2.07 o
   1   8   1      455.90      470.35      5.82 o
   2   8   1      341.29      362.43      5.18 o
   3   8   1      157.35      139.88      2.85 o
   4   8   1      198.53      206.64      3.62 o
   5   8   1      202.55      195.64      3.23 o
   6   8   1       68.43       76.99      2.20 o
   7   8   1       64.97       67.93      3.11 o
   8   8   1       10.15       17.60      2.20 o
  -8   9   1        4.81        7.12      1.94 o
  -7   9   1       66.92       49.30      2.46 o
  -6   9   1       36.95       41.92      1.68 o
  -5   9   1       31.58       41.28      2.07 o
  -4   9   1      165.65      157.99      3.11 o
  -3   9   1      135.85      118.78      1.81 o
  -2   9   1       89.00       81.78      1.55 o
  -1   9   1       65.14       57.58      1.42 o
   0   9   1       60.20       52.79      1.29 o
   1   9   1        5.38        7.89      0.65 o
   2   9   1       22.88       21.48      1.16 o
   3   9   1        5.84        7.89      1.16 o
   4   9   1       79.33       60.82      2.07 o
   5   9   1       36.39       42.18      1.68 o
   6   9   1       22.34       27.69      1.81 o
   7   9   1       38.96       38.30      2.72 o
   8   9   1       26.33       37.27      2.85 o
  -7  10   1       13.84       10.61      1.68 o
  -6  10   1      110.27       97.95      3.62 o
  -5  10   1       16.98       16.95      2.07 o
  -4  10   1       10.25        9.45      1.42 o
  -3  10   1       12.65       10.87      1.29 o
  -2  10   1       24.97       21.09      1.29 o
  -1  10   1       53.96       55.12      1.94 o
   0  10   1        2.70        0.78      0.91 o
   1  10   1        5.45        3.36      0.91 o
   2  10   1       10.40       10.48      1.16 o
   3  10   1       13.01       15.01      1.42 o
   4  10   1       43.55       44.38      1.81 o
   5  10   1        6.82       13.72      1.81 o
   6  10   1       24.73       28.21      1.68 o
  -5  11   1        7.45        3.62      3.36 o
  -4  11   1        0.24       -1.42      1.81 o
  -3  11   1       13.15        9.32      1.94 o
  -2  11   1       28.92       29.24      1.94 o
  -1  11   1       69.99       76.21      2.85 o
   0  11   1       35.02       39.59      1.68 o
   1  11   1      142.39      150.49      3.62 o
   2  11   1       86.82       89.93      2.59 o
   3  11   1      102.44      114.77      2.85 o
   4  11   1        8.33       11.52      1.42 o
   5  11   1       29.23       23.29      2.20 o
  -2  12   1       31.37       22.00      2.33 o
  -1  12   1      266.44      234.85      6.34 o
   0  12   1        9.45        8.67      1.55 o
   1  12   1       30.69       47.49      2.33 o
   2  12   1       10.45        5.69      1.16 o
   0   1   2      323.94      305.11      2.20 o
   1   1   2     7863.39     7595.05     51.50 o
  -1   2   2      168.40      166.66      1.29 o
   0   2   2     2694.58     2645.20     17.99 o
   1   2   2      223.98      228.51      2.07 o
   2   2   2      619.09      594.44      5.43 o
  -2   3   2        4.23        6.99      0.26 o
  -1   3   2     1204.48     1166.10     10.09 o
   0   3   2      908.28      888.81      6.21 o
   1   3   2     1006.50     1037.48      9.32 o
   2   3   2     3034.35     3170.03     28.34 o
   3   3   2      207.96      196.03      2.20 o
  -3   4   2       71.84       70.65      0.91 o
  -2   4   2      166.30      155.27      1.42 o
  -1   4   2     1544.08     1550.27     12.16 o
   0   4   2     3601.07     3721.12     30.67 o
   1   4   2      676.77      677.38      7.12 o
   2   4   2     1477.95     1543.54     14.75 o
   3   4   2      737.75      787.49      7.63 o
   4   4   2       10.71        9.32      0.52 o
  -4   5   2      143.28      144.40      2.59 o
  -3   5   2      634.49      622.64      6.21 o
  -2   5   2        0.20        0.26      0.39 o
  -1   5   2      375.69      384.17      3.49 o
   0   5   2     1154.76     1190.17     10.09 o
   1   5   2       91.54       75.95      1.04 o
   2   5   2      617.56      634.42      7.25 o
   3   5   2      379.07      397.11      4.14 o
   4   5   2      163.41      172.35      2.46 o
   5   5   2      394.63      384.95      5.43 o
  -5   6   2        2.07        4.01      0.78 o
  -4   6   2      162.25      158.51      2.33 o
  -3   6   2       21.19       24.20      0.65 o
  -2   6   2       73.53       72.20      1.04 o
  -1   6   2       16.68       16.43      0.65 o
   0   6   2      278.77      294.76      3.23 o
   1   6   2      597.17      604.40      7.89 o
   2   6   2       34.29       32.74      0.91 o
   3   6   2      291.03      294.50      3.62 o
   4   6   2       86.59       85.14      1.81 o
   5   6   2      174.94      173.91      2.59 o
   6   6   2       39.59       40.76      1.29 o
  -6   7   2      113.42      108.04      2.20 o
  -5   7   2      230.06      233.30      3.62 o
  -4   7   2      197.71      175.46      2.72 o
  -3   7   2      311.76      305.37      3.49 o
  -2   7   2      458.43      454.95      4.40 o
  -1   7   2      221.35      213.24      2.46 o
   0   7   2       82.33       84.75      1.42 o
   1   7   2       49.70       58.23      1.55 o
   2   7   2      649.34      675.44      7.89 o
   3   7   2       47.39       50.33      1.16 o
   4   7   2      200.65      189.69      2.85 o
   5   7   2       42.30       39.47      1.16 o
   6   7   2      389.33      382.36      5.05 o
   7   7   2       56.01       61.85      1.81 o
  -7   8   2       23.63       18.37      1.42 o
  -6   8   2        0.78        1.16      0.91 o
  -5   8   2        9.45        9.83      1.04 o
  -4   8   2      156.53      148.16      2.46 o
  -3   8   2      200.87      180.50      2.59 o
  -2   8   2      364.74      380.16      4.27 o
  -1   8   2      139.24      114.90      1.68 o
   0   8   2       43.48       47.10      1.29 o
   1   8   2      220.27      220.62      3.23 o
   2   8   2       25.32       21.48      1.29 o
   3   8   2      323.52      321.67      4.27 o
   4   8   2      349.01      361.14      4.92 o
   5   8   2      290.08      297.09      4.79 o
   6   8   2      161.73      166.92      3.36 o
   7   8   2       29.62       35.45      1.94 o
   8   8   2        8.44        7.38      2.33 o
  -8   9   2       48.21       39.21      2.46 o
  -7   9   2      138.91      132.50      3.62 o
  -6   9   2        5.46        2.72      1.42 o
  -5   9   2       21.44       24.84      1.68 o
  -4   9   2        0.19        0.52      1.04 o
  -3   9   2       74.67       73.37      1.42 o
  -2   9   2      245.46      243.13      3.36 o
  -1   9   2       24.25       27.95      1.04 o
   0   9   2       89.83       89.28      1.68 o
   1   9   2       21.02       26.78      1.04 o
   2   9   2       36.11       43.74      1.42 o
   3   9   2       10.00       14.23      1.16 o
   4   9   2       83.70      100.41      3.62 o
   5   9   2       26.83       31.96      1.55 o
   6   9   2       66.32       70.91      2.72 o
   7   9   2        1.42        0.39      1.42 o
   8   9   2       49.03       52.02      3.49 o
  -6  10   2       31.72       31.44      2.33 o
  -5  10   2       62.38       57.45      3.11 o
  -4  10   2       92.62       91.35      2.98 o
  -3  10   2       43.65       43.22      1.94 o
  -2  10   2        7.09       11.00      1.42 o
  -1  10   2      105.79      104.68      2.20 o
   0  10   2        0.03        1.04      0.91 o
   1  10   2        8.57        7.89      0.91 o
   2  10   2       60.87       59.00      1.81 o
   3  10   2       46.87       46.97      1.94 o
   4  10   2        1.88        8.02      1.16 o
   5  10   2       11.78        9.19      1.29 o
   6  10   2       44.29       36.62      3.11 o
  -5  11   2       37.29       34.03      2.72 o
  -4  11   2        7.50        7.76      2.07 o
  -3  11   2        4.38        8.02      1.68 o
  -2  11   2        4.52        6.86      1.42 o
  -1  11   2        0.50        5.18      1.68 o
   0  11   2       15.55       13.59      1.42 o
   1  11   2       24.26       28.34      1.68 o
   2  11   2      123.89      133.28      3.23 o
   3  11   2       38.81       39.34      1.94 o
   4  11   2        9.11        9.45      1.94 o
   5  11   2       12.53       18.24      1.81 o
  -2  12   2       34.15       34.81      2.20 o
  -1  12   2       20.68       19.54      1.68 o
   0  12   2       28.24       49.30      3.49 o
   1  12   2       57.35       56.55      2.20 o
   2  12   2       44.98       52.53      2.46 o
   0   1   3      303.96      305.76      2.33 o
   1   1   3     2472.86     2370.63     14.88 o
  -1   2   3       91.73       87.21      0.78 o
   0   2   3    15226.77    14734.11    131.72 o
   1   2   3       15.27       12.42      0.26 o
   2   2   3      281.51      273.02      2.59 o
  -2   3   3      178.89      168.34      1.68 o
  -1   3   3      531.27      553.55      4.40 o
   0   3   3      827.46      823.59      6.08 o
   1   3   3     8581.46     8562.92     84.62 o
   2   3   3      528.65      518.61      4.79 o
   3   3   3      518.73      546.30      5.18 o
  -3   4   3      230.42      234.85      2.46 o
  -2   4   3      212.87      227.73      2.07 o
  -1   4   3     1150.38     1150.44      9.45 o
   0   4   3      626.45      647.49      5.56 o
   1   4   3     6876.84     7066.86     78.93 o
   2   4   3      738.38      755.53      7.63 o
   3   4   3      244.81      245.85      2.59 o
   4   4   3      356.62      374.21      4.01 o
  -4   5   3      451.44      480.96      5.43 o
  -3   5   3       41.68       40.76      0.65 o
  -2   5   3      793.52      800.30      6.73 o
  -1   5   3      374.70      403.06      3.62 o
   0   5   3       42.84       49.69      0.78 o
   1   5   3      356.45      364.76      3.49 o
   2   5   3       24.94       25.88      0.78 o
   3   5   3      259.12      273.15      2.98 o
   4   5   3      356.65      367.61      4.40 o
   5   5   3      392.31      408.50      5.05 o
  -5   6   3        3.68        7.89      0.65 o
  -4   6   3      371.55      390.25      4.79 o
  -3   6   3       88.26       87.99      1.29 o
  -2   6   3       79.57       68.97      1.04 o
  -1   6   3      910.67      939.92      8.54 o
   0   6   3      164.07      158.64      2.07 o
   1   6   3       65.68       59.65      1.16 o
   2   6   3      330.97      329.31      4.01 o
   3   6   3       26.28       20.83      0.91 o
   4   6   3      131.34      119.17      2.20 o
   5   6   3       63.18       70.78      1.55 o
   6   6   3      108.32      102.22      2.07 o
  -6   7   3       19.30       17.86      1.42 o
  -5   7   3      118.77      120.98      2.33 o
  -4   7   3      331.12      325.81      4.92 o
  -3   7   3        4.37        5.31      0.65 o
  -2   7   3       20.34       20.06      0.65 o
  -1   7   3      196.25      195.77      2.33 o
   0   7   3      367.04      354.80      4.14 o
   1   7   3      533.59      553.03      6.99 o
   2   7   3      153.56      161.10      2.46 o
   3   7   3       72.28       72.46      1.68 o
   4   7   3      685.01      710.24      8.67 o
   5   7   3      433.84      432.44      6.21 o
   6   7   3       17.02       15.66      1.04 o
   7   7   3       24.59       20.57      1.68 o
  -7   8   3      101.55      102.61      3.23 o
  -6   8   3      155.28      144.02      3.49 o
  -5   8   3       17.50       21.48      1.16 o
  -4   8   3      113.28      106.62      2.07 o
  -3   8   3       11.13        9.19      0.78 o
  -2   8   3      202.21      204.31      2.20 o
  -1   8   3      310.89      305.63      3.49 o
   0   8   3       33.00       28.85      1.04 o
   1   8   3       74.19       65.73      1.55 o
   2   8   3      166.04      158.51      2.59 o
   3   8   3      701.67      703.90      8.54 o
   4   8   3      153.15      170.54      3.11 o
   5   8   3       46.68       48.91      1.42 o
   6   8   3       75.51       90.32      2.72 o
   7   8   3       11.98        8.41      1.55 o
   8   8   3       17.78       22.51      1.94 o
  -8   9   3        3.60       10.74      2.20 o
  -7   9   3       20.81       21.09      1.55 o
  -6   9   3       88.96       87.60      2.85 o
  -5   9   3       89.81       88.38      2.20 o
  -4   9   3       54.50       49.82      1.68 o
  -3   9   3      245.16      223.46      3.23 o
  -2   9   3      667.62      656.42      8.02 o
  -1   9   3      144.59      127.58      2.59 o
   0   9   3       78.33       65.21      1.42 o
   1   9   3       48.89       51.11      1.16 o
   2   9   3      138.41      146.47      2.59 o
   3   9   3        6.87        5.05      1.04 o
   4   9   3        5.44        5.82      1.04 o
   5   9   3       27.89       26.91      1.81 o
   6   9   3      100.60       98.34      3.88 o
   7   9   3       12.62       13.46      1.68 o
   8   9   3       54.52       59.52      2.98 o
  -6  10   3      196.19      203.15      5.95 o
  -5  10   3       11.39       13.20      1.55 o
  -4  10   3       37.75       41.66      1.94 o
  -3  10   3       26.51       22.90      1.68 o
  -2  10   3       46.20       39.34      1.55 o
  -1  10   3       12.45       21.35      1.42 o
   0  10   3        9.58        6.99      0.91 o
   1  10   3       12.27       14.75      1.04 o
   2  10   3      245.11      265.52      4.14 o
   3  10   3      188.53      185.03      3.75 o
   4  10   3        3.21        5.18      1.42 o
   5  10   3       65.08       65.73      3.11 o
   6  10   3       15.35       28.21      2.46 o
  -5  11   3       26.13       27.82      4.53 o
  -4  11   3       11.60       13.07      2.07 o
  -2  11   3        5.90        6.73      1.55 o
  -1  11   3        2.27        4.66      1.81 o
   0  11   3       44.93       43.48      2.07 o
   1  11   3       28.17       33.38      1.68 o
   2  11   3       62.06       71.30      2.46 o
   3  11   3       83.25      101.19      3.23 o
   4  11   3       18.11       23.42      1.68 o
   5  11   3       38.48       34.55      3.36 o
  -1  12   3       72.55       60.04      2.46 o
   0  12   3        6.66        6.08      1.42 o
   1  12   3       21.39       27.17      1.81 o
   0   1   4     3635.12     3385.86     23.42 o
   1   1   4      581.31      572.05      4.01 o
  -1   2   4      212.36      213.89      1.81 o
   0   2   4     1327.90     1297.05      9.58 o
   1   2   4      457.03      450.03      3.88 o
   2   2   4     4057.64     4159.76     34.03 o
  -2   3   4     1125.57     1131.81      9.32 o
  -1   3   4      579.55      584.99      4.53 o
   0   3   4     2245.15     2213.68     16.95 o
   1   3   4       20.31       22.77      0.52 o
   2   3   4     1802.83     1903.52     19.02 o
   3   3   4     1362.17     1426.18     12.81 o
  -3   4   4       68.90       68.32      1.04 o
  -2   4   4      229.24      243.39      2.33 o
  -1   4   4     1718.24     1783.18     14.23 o
   0   4   4       30.37       28.73      0.52 o
   1   4   4      166.28      151.52      1.68 o
   2   4   4     1487.38     1573.43     15.27 o
   3   4   4      570.47      624.20      6.21 o
   4   4   4      241.71      234.20      2.98 o
  -4   5   4      128.78      130.04      1.81 o
  -3   5   4      112.93      109.21      1.42 o
  -2   5   4        1.89        1.81      0.39 o
  -1   5   4     1066.13     1131.68      9.70 o
   0   5   4       75.03       68.58      0.91 o
   1   5   4     2567.10     2795.95     26.40 o
   2   5   4      413.78      433.60      5.43 o
   3   5   4      237.24      252.32      3.36 o
   4   5   4      254.11      260.73      3.62 o
   5   5   4      176.19      168.47      2.72 o
  -5   6   4      491.71      477.08      6.21 o
  -4   6   4      941.94      935.00     10.74 o
  -3   6   4      321.86      311.58      3.49 o
  -2   6   4      165.01      157.47      1.81 o
  -1   6   4       58.44       58.36      0.91 o
   0   6   4        4.22        4.14      0.52 o
   1   6   4      136.49      132.76      1.81 o
   2   6   4       10.06        8.67      0.52 o
   3   6   4        9.38       11.00      0.65 o
   4   6   4       79.53       71.55      1.81 o
   5   6   4       39.09       38.82      1.29 o
   6   6   4      254.95      242.87      3.88 o
  -6   7   4      407.13      390.25      6.60 o
  -5   7   4       32.79       27.43      1.42 o
  -4   7   4       14.48       16.30      1.04 o
  -3   7   4       32.86       37.14      0.91 o
  -2   7   4       48.74       51.11      1.04 o
  -1   7   4      167.29      166.01      2.07 o
   0   7   4      452.36      455.98      4.92 o
   1   7   4     1117.39     1139.44     11.65 o
   2   7   4      358.75      378.74      5.18 o
   3   7   4       73.31       79.32      1.81 o
   4   7   4      235.30      243.39      3.88 o
   5   7   4       72.17       68.32      1.68 o
   6   7   4      187.06      186.59      3.11 o
   7   7   4       60.48       52.53      2.07 o
  -7   8   4      147.27      136.12      3.23 o
  -6   8   4      384.02      372.53      6.73 o
  -5   8   4       31.41       34.29      1.68 o
  -4   8   4      116.38      109.08      2.07 o
  -3   8   4      205.80      197.71      2.85 o
  -2   8   4      159.36      148.54      2.20 o
  -1   8   4      187.90      164.59      2.33 o
   0   8   4      151.47      147.51      2.20 o
   1   8   4      467.84      452.23      6.21 o
   2   8   4       19.86       20.70      1.04 o
   3   8   4       51.40       53.83      1.42 o
   4   8   4       16.75       16.95      0.91 o
   5   8   4      168.64      150.36      3.36 o
   6   8   4      175.68      165.88      3.62 o
   7   8   4       59.95       59.78      2.46 o
   8   8   4       29.86       34.81      2.33 o
  -7   9   4       23.74       17.47      2.33 o
  -6   9   4       48.58       51.63      2.46 o
  -5   9   4       10.38        8.93      1.16 o
  -4   9   4       26.87       25.62      1.42 o
  -3   9   4      303.14      300.84      4.14 o
  -2   9   4      188.98      178.43      2.59 o
  -1   9   4       28.87       28.34      1.16 o
   0   9   4      109.51      102.74      2.07 o
   1   9   4       32.12       30.67      1.04 o
   2   9   4       27.03       30.67      1.16 o
   3   9   4       15.45       15.92      1.04 o
   4   9   4       16.40       16.04      1.29 o
   5   9   4       31.19       29.37      1.55 o
   6   9   4       15.91       20.31      1.68 o
   7   9   4      123.30      109.99      4.92 o
  -6  10   4       21.76       23.03      1.94 o
  -5  10   4       12.99       11.77      1.68 o
  -4  10   4        4.97       11.26      1.42 o
  -3  10   4       21.46       14.36      1.42 o
  -2  10   4        8.75       12.03      1.42 o
  -1  10   4       11.94       13.46      1.16 o
   0  10   4        8.92       13.59      1.42 o
   1  10   4       21.85       27.69      1.29 o
   2  10   4        2.85        3.49      0.91 o
   3  10   4       49.21       57.45      2.07 o
   4  10   4       35.70       45.81      2.46 o
   5  10   4       43.56       35.71      2.07 o
   6  10   4       48.58       61.20      3.49 o
  -4  11   4       59.05       42.31      3.36 o
  -3  11   4       28.07       20.57      1.94 o
  -2  11   4       25.68       28.85      1.81 o
  -1  11   4        0.24        2.46      1.04 o
   0  11   4       80.57       91.09      3.49 o
   1  11   4        7.65       10.22      1.29 o
   2  11   4        4.83        9.32      1.42 o
   3  11   4       51.82       56.16      2.20 o
   4  11   4       39.97       46.71      2.07 o
   0  12   4       71.68       74.92      2.72 o
   0   1   5     2164.30     1989.31     14.75 o
   1   1   5      547.33      512.27      4.14 o
  -1   2   5      520.27      539.19      4.40 o
   0   2   5      867.05      853.23      7.38 o
   1   2   5     1544.23     1520.25     12.03 o
   2   2   5      195.69      180.89      1.94 o
  -2   3   5      114.52      117.49      1.42 o
  -1   3   5     1165.13     1139.06      9.96 o
   0   3   5      296.11      316.24      2.59 o
   1   3   5      773.73      748.29      6.86 o
   2   3   5      319.37      335.78      3.36 o
   3   3   5      441.17      480.70      4.40 o
  -3   4   5       10.79       13.20      0.39 o
  -2   4   5      975.42      995.43      8.67 o
  -1   4   5      311.87      312.75      2.85 o
   0   4   5      836.02      869.01      7.25 o
   1   4   5       34.75       32.74      0.65 o
   2   4   5      797.79      767.44      7.50 o
   3   4   5      689.15      684.75      7.38 o
   4   4   5      264.62      263.45      3.23 o
  -4   5   5      152.11      152.17      1.94 o
  -3   5   5      188.42      181.15      1.94 o
  -2   5   5      847.95      882.99      8.54 o
  -1   5   5       12.01       13.46      0.39 o
   0   5   5      302.52      308.35      2.85 o
   1   5   5      370.94      377.83      4.01 o
   2   5   5      147.48      152.81      1.94 o
   3   5   5      538.70      560.28      6.34 o
   4   5   5       33.28       31.70      0.91 o
   5   5   5      538.45      549.02      6.60 o
  -5   6   5      109.84       99.89      1.94 o
  -4   6   5      146.10      150.49      2.46 o
  -3   6   5      231.68      221.01      2.46 o
  -2   6   5      284.10      294.37      3.11 o
  -1   6   5      333.58      325.30      3.49 o
   0   6   5     1079.98     1111.63     10.09 o
   1   6   5      466.70      485.10      5.95 o
   2   6   5      297.15      299.68      3.88 o
   3   6   5      192.04      179.60      2.72 o
   4   6   5      396.54      400.47      5.43 o
   5   6   5        1.96        2.72      0.78 o
   6   6   5        1.98        2.85      0.78 o
  -6   7   5       33.12       30.54      2.20 o
  -5   7   5        5.94       16.04      1.29 o
  -4   7   5       10.31       13.72      0.91 o
  -3   7   5       42.08       38.30      1.04 o
  -2   7   5       76.97       74.66      1.29 o
  -1   7   5        2.56        3.36      0.52 o
   0   7   5      355.20      368.64      4.40 o
   1   7   5      224.76      212.21      2.85 o
   2   7   5      347.58      354.67      4.14 o
   3   7   5      253.68      235.50      3.36 o
   4   7   5       22.45       19.28      0.91 o
   5   7   5        1.49        4.27      1.04 o
   6   7   5      129.76      120.85      2.59 o
   7   7   5       55.83       62.37      2.46 o
  -7   8   5      115.45      106.36      3.36 o
  -6   8   5       74.04       58.74      1.94 o
  -5   8   5      204.57      206.90      3.62 o
  -4   8   5       69.26       69.23      1.55 o
  -3   8   5      109.16      103.13      1.94 o
  -2   8   5      111.93       93.94      1.68 o
  -1   8   5      457.56      439.55      5.05 o
   0   8   5      187.89      186.07      2.46 o
   1   8   5      570.12      604.92      7.12 o
   2   8   5      100.07       95.75      2.07 o
   3   8   5      169.24      180.12      3.23 o
   4   8   5       11.81       17.60      1.29 o
   5   8   5      238.25      253.35      4.79 o
   6   8   5       63.77       65.60      2.07 o
   7   8   5        1.06        3.88      1.55 o
   8   8   5        2.63        6.60      1.68 o
  -7   9   5       82.51       66.25      2.59 o
  -6   9   5        0.02        3.36      1.16 o
  -5   9   5       10.74       11.52      1.42 o
  -4   9   5       40.68       41.66      1.68 o
  -3   9   5        9.97       10.22      1.04 o
  -2   9   5        6.24        9.58      0.91 o
  -1   9   5       50.74       46.84      1.29 o
   0   9   5      136.72      130.82      2.20 o
   1   9   5       77.07       76.86      1.55 o
   2   9   5      179.02      194.22      4.01 o
   3   9   5       22.79       21.61      1.16 o
   4   9   5       62.92       58.36      1.94 o
   5   9   5        0.06        0.52      1.29 o
   6   9   5       86.94       82.42      3.62 o
   7   9   5       59.14       66.38      3.62 o
  -6  10   5       32.28       21.35      2.07 o
  -5  10   5        6.09        8.93      1.68 o
  -4  10   5      103.73       96.92      4.27 o
  -3  10   5      138.74      135.35      3.23 o
  -2  10   5      305.05      286.74      5.95 o
  -1  10   5       88.60      105.33      2.85 o
   0  10   5       21.30       18.50      1.42 o
   1  10   5       55.44       59.39      2.07 o
   2  10   5       24.16       21.48      1.42 o
   3  10   5       32.85       23.29      2.07 o
   4  10   5       37.40       44.90      2.20 o
   5  10   5        6.84        3.49      1.42 o
   6  10   5        9.49       14.23      1.68 o
  -4  11   5       17.86       14.23      1.81 o
  -3  11   5       13.96        9.45      1.81 o
  -2  11   5       42.95       38.95      2.33 o
  -1  11   5      131.72      129.52      4.01 o
   0  11   5       39.41       32.61      1.55 o
   1  11   5       41.72       48.26      2.33 o
   2  11   5        9.53       11.77      1.55 o
   3  11   5        5.45       15.14      1.94 o
   4  11   5       23.28       29.11      1.81 o
   0   1   6      157.71      160.97      1.68 o
   1   1   6     1356.43     1354.50     11.52 o
  -1   2   6      527.24      536.08      4.79 o
   0   2   6      522.22      567.39      5.18 o
   1   2   6     2503.33     2584.52     21.48 o
   2   2   6      842.95      868.75      7.89 o
  -2   3   6      171.39      178.18      2.20 o
  -1   3   6       46.35       51.50      0.65 o
   0   3   6     1164.45     1192.88      9.70 o
   1   3   6      534.89      508.00      4.53 o
   2   3   6      186.28      177.92      1.94 o
   3   3   6      273.20      293.21      2.85 o
  -3   4   6      165.59      167.69      1.94 o
  -2   4   6      107.48      102.35      1.16 o
  -1   4   6      274.10      272.63      2.72 o
   0   4   6     1613.36     1602.93     12.55 o
   1   4   6      346.18      358.16      3.75 o
   2   4   6      347.78      358.55      3.88 o
   3   4   6       62.00       71.17      1.04 o
   4   4   6       44.14       43.74      0.91 o
  -4   5   6       33.65       33.90      0.78 o
  -3   5   6       16.93       20.19      0.52 o
  -2   5   6      344.69      331.38      3.49 o
  -1   5   6      193.80      198.23      2.07 o
   0   5   6      128.53      139.10      1.42 o
   1   5   6      237.34      223.46      2.85 o
   2   5   6      484.31      507.23      6.21 o
   3   5   6       38.74       42.70      1.04 o
   4   5   6      198.80      199.91      2.72 o
   5   5   6      552.00      547.85      6.86 o
  -5   6   6       89.35       79.58      2.07 o
  -4   6   6       62.27       61.20      1.42 o
  -3   6   6       70.98       74.53      1.16 o
  -2   6   6       73.02       69.48      1.04 o
  -1   6   6       78.94       76.86      1.04 o
   0   6   6      471.77      481.09      5.05 o
   1   6   6     1278.81     1293.94     13.59 o
   2   6   6      362.32      367.22      4.92 o
   3   6   6       24.31       19.93      0.78 o
   4   6   6       42.10       39.98      1.29 o
   5   6   6      245.85      260.47      3.88 o
   6   6   6      116.17      118.65      2.46 o
  -6   7   6       59.72       60.94      1.94 o
  -5   7   6       13.44       12.55      1.16 o
  -4   7   6       63.54       62.76      1.42 o
  -3   7   6      100.20       94.07      1.55 o
  -2   7   6      218.63      210.65      2.98 o
  -1   7   6       13.04        8.93      0.65 o
   0   7   6       52.30       44.64      1.04 o
   1   7   6       25.46       29.89      0.91 o
   2   7   6      101.43       97.43      1.81 o
   3   7   6       49.36       47.75      1.16 o
   4   7   6       58.58       56.67      1.68 o
   5   7   6       61.76       53.18      1.55 o
   6   7   6      371.03      399.31      6.99 o
   7   7   6       35.16       24.58      1.68 o
  -7   8   6       93.25       87.08      2.85 o
  -6   8   6       44.89       34.16      2.07 o
  -5   8   6        4.03        9.45      1.42 o
  -4   8   6      173.11      171.19      2.85 o
  -3   8   6      263.61      252.71      3.36 o
  -2   8   6        9.74        8.93      0.65 o
  -1   8   6       47.92       43.99      1.04 o
   0   8   6       16.34       11.77      1.04 o
   1   8   6      215.81      191.50      3.11 o
   2   8   6      108.73      103.52      1.94 o
   3   8   6      154.48      170.93      3.36 o
   4   8   6      193.51      204.18      3.75 o
   5   8   6       20.47       16.95      1.29 o
   6   8   6       62.47       58.23      1.94 o
   7   8   6       26.27       22.13      1.81 o
   8   8   6       10.85        9.45      1.81 o
  -7   9   6      208.94      185.29      5.05 o
  -6   9   6       33.04       30.28      2.07 o
  -5   9   6       47.48       64.57      3.11 o
  -4   9   6      100.18      102.87      2.59 o
  -3   9   6      170.56      186.97      4.27 o
  -2   9   6       19.03       21.35      1.29 o
  -1   9   6       47.01       41.15      1.29 o
   0   9   6      182.07      173.13      2.98 o
   1   9   6       16.96       19.54      1.16 o
   2   9   6       48.92       46.32      1.55 o
   3   9   6       25.05       22.64      1.16 o
   4   9   6       33.44       26.40      1.68 o
   5   9   6        2.64        3.36      1.16 o
   6   9   6        3.61        4.53      1.68 o
   7   9   6        2.67        5.82      1.68 o
  -6  10   6       33.38       19.54      2.85 o
  -5  10   6       40.10       36.36      2.72 o
  -4  10   6       44.17       52.02      2.98 o
  -3  10   6        6.38        5.95      1.55 o
  -2  10   6       14.03        8.93      1.29 o
  -1  10   6        9.52       14.75      1.29 o
   0  10   6       29.61       22.51      1.55 o
   1  10   6       63.51       71.68      2.46 o
   2  10   6       31.88       40.89      1.94 o
   3  10   6       74.81       74.66      2.59 o
   4  10   6       48.04       53.70      2.07 o
   5  10   6       18.82       19.41      1.68 o
   6  10   6       20.29       21.87      1.94 o
  -4  11   6       54.85       53.70      3.23 o
  -3  11   6        8.35       16.43      2.07 o
  -2  11   6        7.92        7.50      1.42 o
  -1  11   6       51.99       48.01      2.59 o
   0  11   6        1.36        6.86      1.16 o
   1  11   6        4.37        3.75      1.16 o
   2  11   6       86.88      100.15      2.85 o
   3  11   6       55.77       60.43      2.46 o
   4  11   6       45.05       57.71      2.46 o
   0   1   7      370.85      343.02      3.36 o
   1   1   7      474.18      479.02      4.40 o
  -1   2   7      215.65      236.92      2.72 o
   0   2   7      793.02      805.35      7.12 o
   1   2   7      321.47      311.32      2.85 o
   2   2   7      171.27      194.22      2.07 o
  -2   3   7      367.59      373.43      3.75 o
  -1   3   7     1658.44     1732.33     14.75 o
   0   3   7     1553.53     1613.93     14.10 o
   1   3   7     1998.16     2078.72     17.60 o
   2   3   7     1723.74     1810.61     16.43 o
   3   3   7       18.07       21.48      0.65 o
  -3   4   7      203.60      205.74      2.33 o
  -2   4   7      383.12      384.04      4.40 o
  -1   4   7      613.52      640.24      5.31 o
   0   4   7      968.30      995.69      8.54 o
   1   4   7     1404.15     1469.14     14.49 o
   2   4   7     1687.94     1760.41     18.89 o
   3   4   7      231.99      221.39      2.85 o
   4   4   7      619.58      615.14      6.73 o
  -4   5   7      537.25      538.67      7.76 o
  -3   5   7      166.49      157.08      2.07 o
  -2   5   7      268.46      271.73      2.85 o
  -1   5   7      938.17      949.11      8.15 o
   0   5   7      311.09      339.66      3.11 o
   1   5   7     1218.49     1259.78     12.55 o
   2   5   7       54.10       56.67      1.16 o
   3   5   7      353.46      354.67      4.40 o
   4   5   7      518.09      503.73      6.21 o
   5   5   7       54.28       61.07      1.81 o
  -5   6   7       40.56       47.62      1.29 o
  -4   6   7      204.59      199.91      2.98 o
  -3   6   7      756.89      761.10      7.89 o
  -2   6   7     1070.48     1088.08     10.87 o
  -1   6   7      125.57      122.28      1.68 o
   0   6   7      203.48      210.78      2.59 o
   1   6   7      327.44      319.47      4.27 o
   2   6   7      139.26      129.91      2.07 o
   3   6   7      224.15      221.91      3.23 o
   4   6   7       58.62       56.93      1.68 o
   5   6   7      668.01      667.80      9.70 o
   6   6   7      282.08      271.47      4.66 o
  -6   7   7       15.12       17.86      1.42 o
  -5   7   7       53.95       47.88      1.68 o
  -4   7   7        4.47       10.22      1.04 o
  -3   7   7       73.32       71.17      1.42 o
  -2   7   7       27.32       33.38      0.91 o
  -1   7   7      216.05      212.08      2.72 o
   0   7   7       15.67       15.66      0.65 o
   1   7   7      264.10      265.52      3.49 o
   2   7   7       78.13       72.46      1.55 o
   3   7   7       19.06       15.14      1.04 o
   4   7   7      144.91      141.82      2.72 o
   5   7   7      113.53      107.27      2.46 o
   6   7   7       23.18       19.80      1.29 o
   7   7   7       29.86       29.76      1.68 o
  -7   8   7       85.73       69.10      3.62 o
  -6   8   7      149.55      140.78      4.66 o
  -5   8   7       38.27       36.75      2.07 o
  -4   8   7        7.01        7.76      1.04 o
  -3   8   7      365.93      387.28      5.05 o
  -2   8   7      413.12      397.89      5.05 o
  -1   8   7      324.82      304.46      4.79 o
   0   8   7      189.00      190.34      3.11 o
   1   8   7      465.66      513.31      7.25 o
   2   8   7       43.33       41.54      1.29 o
   3   8   7       30.43       20.70      1.16 o
   4   8   7        1.49        3.36      0.91 o
   5   8   7        5.50        6.47      0.91 o
   6   8   7       96.29      100.41      2.72 o
   7   8   7      105.68      114.64      4.14 o
   8   8   7       20.09       11.39      1.94 o
  -7   9   7       13.16       10.61      1.55 o
  -6   9   7       51.10       49.69      2.59 o
  -5   9   7       50.75       48.52      2.07 o
  -4   9   7        0.93        2.20      1.16 o
  -3   9   7       12.71       14.49      1.68 o
  -2   9   7      400.89      369.55      5.69 o
  -1   9   7      192.73      201.60      3.36 o
   0   9   7       70.71       72.72      1.94 o
   1   9   7      122.13      124.61      2.72 o
   2   9   7      112.74      129.91      3.11 o
   3   9   7       27.23       29.89      1.42 o
   4   9   7       88.72       78.93      2.33 o
   5   9   7       60.38       58.74      2.59 o
   6   9   7        7.50        5.82      1.81 o
   7   9   7       25.08       23.68      2.59 o
  -5  10   7       42.68       35.07      3.36 o
  -4  10   7       11.76       22.13      1.81 o
  -3  10   7       47.74       54.22      3.11 o
  -2  10   7        2.37        2.85      1.04 o
  -1  10   7       58.65       54.60      2.07 o
   0  10   7       31.72       34.55      1.81 o
   1  10   7       78.05       78.41      2.33 o
   2  10   7      147.45      152.94      3.36 o
   3  10   7       18.27       22.00      1.55 o
   4  10   7       30.42       32.22      1.81 o
   5  10   7       10.16       16.56      1.55 o
  -3  11   7       42.18       43.09      2.46 o
  -2  11   7       26.15       31.70      2.20 o
  -1  11   7       14.29       16.82      1.55 o
   0  11   7        8.80       10.09      1.29 o
   1  11   7       35.71       38.56      1.81 o
   2  11   7       93.92      106.88      3.62 o
   3  11   7        3.64        6.99      1.42 o
   0   0   8     3527.34     3487.69     56.80 o
   0   1   8      440.00      471.25      4.53 o
   1   1   8       27.91       21.61      0.52 o
  -1   2   8     1012.31     1012.77      9.45 o
   0   2   8      875.29      908.22      7.76 o
   1   2   8      342.41      326.20      2.98 o
   2   2   8     1391.35     1394.87     11.26 o
  -2   3   8       65.08       65.34      0.91 o
  -1   3   8      901.42      936.04      9.32 o
   0   3   8      683.20      712.06      6.99 o
   1   3   8      507.20      525.86      4.92 o
   2   3   8     1234.25     1328.36     11.39 o
   3   3   8      273.94      270.17      3.11 o
  -3   4   8      148.86      151.26      1.81 o
  -2   4   8      184.30      191.37      2.46 o
  -1   4   8       41.92       38.56      0.78 o
   0   4   8      482.84      497.52      4.66 o
   1   4   8      184.04      153.46      1.81 o
   2   4   8        8.96        7.50      0.39 o
   3   4   8       13.92       12.94      0.52 o
   4   4   8        9.58       10.22      0.78 o
  -4   5   8      395.24      407.20      5.56 o
  -3   5   8      192.81      193.31      2.33 o
  -2   5   8      160.19      147.51      2.07 o
  -1   5   8      294.74      289.45      2.85 o
   0   5   8       79.63       70.26      1.04 o
   1   5   8      156.35      167.69      2.07 o
   2   5   8      925.08      932.16      9.70 o
   3   5   8      217.29      209.62      2.85 o
   4   5   8       28.83       29.37      0.91 o
   5   5   8       77.71       76.47      1.55 o
  -5   6   8       23.92       21.61      1.16 o
  -4   6   8      330.07      323.87      4.79 o
  -3   6   8       42.55       41.15      0.91 o
  -2   6   8      162.32      155.66      2.07 o
  -1   6   8       53.45       54.47      1.04 o
   0   6   8      146.64      145.44      2.07 o
   1   6   8       15.69       11.65      1.04 o
   2   6   8      201.37      179.34      2.59 o
   3   6   8       29.61       31.70      1.16 o
   4   6   8       63.11       61.72      1.55 o
   5   6   8      246.73      230.19      3.75 o
   6   6   8      156.28      117.36      3.11 o
  -6   7   8       85.90       82.55      2.46 o
  -5   7   8      169.24      163.81      3.88 o
  -4   7   8        3.20        7.89      1.04 o
  -3   7   8      282.08      260.73      3.75 o
  -2   7   8      260.48      272.25      3.62 o
  -1   7   8       35.22       34.94      1.04 o
   0   7   8      462.05      446.28      5.31 o
   1   7   8      510.92      499.98      5.69 o
   2   7   8      258.74      261.12      4.01 o
   3   7   8      270.34      274.45      4.01 o
   4   7   8       80.66       73.50      2.07 o
   5   7   8      181.47      186.59      4.01 o
   6   7   8        2.10        3.88      1.04 o
   7   7   8       32.47       34.94      2.33 o
  -7   8   8       44.37       48.91      2.20 o
  -6   8   8       20.23       15.40      1.55 o
  -5   8   8       38.08       34.68      2.46 o
  -4   8   8       38.32       36.88      1.68 o
  -3   8   8      460.77      438.65      6.73 o
  -2   8   8      431.90      412.64      5.31 o
  -1   8   8       79.47       78.15      1.81 o
   0   8   8       14.51       12.68      1.04 o
   1   8   8       41.26       34.55      1.16 o
   2   8   8        3.37        5.69      0.78 o
   3   8   8       35.38       38.43      1.42 o
   4   8   8       23.00       21.35      1.55 o
   5   8   8        5.38        6.21      1.29 o
   6   8   8       17.60       20.70      2.07 o
   7   8   8        4.86       11.39      1.68 o
   8   8   8       12.46       15.79      1.94 o
  -7   9   8       62.90       55.38      2.46 o
  -6   9   8       13.00       13.59      1.68 o
  -5   9   8        2.51        2.59      1.42 o
  -4   9   8       44.88       59.91      3.36 o
  -3   9   8      105.59      103.90      2.72 o
  -2   9   8       50.09       48.91      1.81 o
  -1   9   8       91.07       72.46      2.46 o
   0   9   8        6.74        9.58      1.04 o
   1   9   8       81.99       81.91      2.46 o
   2   9   8      154.31      161.48      2.98 o
   3   9   8       63.99       66.25      2.20 o
   4   9   8       10.61       17.34      1.42 o
   5   9   8        2.98       -0.13      1.42 o
   6   9   8       19.84       26.91      2.33 o
   7   9   8       38.38       39.98      2.72 o
  -5  10   8       18.60       24.33      2.46 o
  -4  10   8       19.81       27.95      2.46 o
  -3  10   8       38.85       36.36      2.20 o
  -2  10   8       19.96       22.90      1.68 o
  -1  10   8        1.31        2.85      1.29 o
   0  10   8        4.75        6.21      1.16 o
   1  10   8       49.27       42.83      2.07 o
   2  10   8       72.84       65.60      2.20 o
   3  10   8       43.38       50.59      1.81 o
   4  10   8       29.02       35.97      1.94 o
   5  10   8       48.06       50.20      2.07 o
  -3  11   8       60.92       61.85      3.62 o
  -2  11   8        3.47        6.34      1.81 o
  -1  11   8        8.96       10.22      1.55 o
   0  11   8       19.00       16.95      1.55 o
   1  11   8        0.47        3.23      1.29 o
   2  11   8       27.29       35.58      1.94 o
   3  11   8        8.49        7.12      1.55 o
   0   1   9      402.98      418.46      4.27 o
   1   1   9      566.39      578.00      5.43 o
  -1   2   9       46.05       41.28      0.78 o
   0   2   9      631.31      627.30      5.69 o
   1   2   9      402.85      413.28      4.01 o
   2   2   9      138.93      137.93      1.55 o
  -2   3   9      343.91      358.68      3.62 o
  -1   3   9       14.27       19.41      0.65 o
   0   3   9       28.99       35.20      0.78 o
   1   3   9       13.51       13.59      0.39 o
   2   3   9      782.78      790.08      7.12 o
   3   3   9       66.84       80.09      1.16 o
  -3   4   9      318.67      313.78      3.62 o
  -2   4   9       90.94       91.61      1.29 o
  -1   4   9      110.97       99.76      1.29 o
   0   4   9      141.17      142.07      1.68 o
   1   4   9       87.80       88.89      1.29 o
   2   4   9      196.38      199.78      2.46 o
   3   4   9      173.61      174.68      2.46 o
   4   4   9      222.20      221.52      3.23 o
  -4   5   9      363.65      359.46      5.05 o
  -3   5   9      456.52      415.36      4.40 o
  -2   5   9      139.49      145.31      1.94 o
  -1   5   9       45.34       46.84      0.91 o
   0   5   9      148.04      145.96      2.07 o
   1   5   9       75.92       66.12      1.42 o
   2   5   9        2.08        2.98      0.65 o
   3   5   9      308.72      319.99      4.40 o
   4   5   9        7.37       11.90      0.78 o
   5   5   9       48.43       48.26      1.42 o
  -5   6   9       97.94       88.63      2.07 o
  -4   6   9       37.13       39.72      1.55 o
  -3   6   9      199.77      200.95      2.85 o
  -2   6   9      556.32      555.88      6.08 o
  -1   6   9        2.62        2.20      0.65 o
   0   6   9       98.55       98.47      1.94 o
   1   6   9      108.72      105.07      1.81 o
   2   6   9      254.48      254.13      3.75 o
   3   6   9      252.78      246.75      3.88 o
   4   6   9       33.50       33.25      1.42 o
   5   6   9       50.06       49.82      1.81 o
   6   6   9       53.91       43.35      1.81 o
  -6   7   9       34.39       40.24      2.72 o
  -5   7   9       32.94       33.77      1.81 o
  -4   7   9      137.21      153.85      3.23 o
  -3   7   9      117.54      120.98      2.46 o
  -2   7   9       55.46       52.40      1.68 o
  -1   7   9       64.43       56.80      1.68 o
   0   7   9      233.65      238.99      3.49 o
   1   7   9       97.44       85.53      1.81 o
   2   7   9      167.82      165.37      2.72 o
   3   7   9      105.85      102.61      2.20 o
   4   7   9      263.18      266.42      4.66 o
   5   7   9        2.31        2.59      1.29 o
   6   7   9      125.13      119.56      2.85 o
   7   7   9       45.12       43.22      1.94 o
  -7   8   9       17.09       11.77      1.94 o
  -6   8   9       50.94       44.90      2.20 o
  -5   8   9        6.11        6.08      1.42 o
  -4   8   9       70.45       62.63      2.07 o
  -3   8   9       32.57       30.93      1.42 o
  -2   8   9        5.68       10.87      1.16 o
  -1   8   9       52.51       53.57      1.42 o
   0   8   9        2.03        2.85      0.91 o
   1   8   9      236.65      234.98      3.75 o
   2   8   9      246.98      229.55      3.36 o
   3   8   9       26.41       26.14      1.16 o
   4   8   9       39.02       40.11      1.55 o
   5   8   9       90.78       78.93      2.20 o
   6   8   9      187.96      178.43      4.53 o
   7   8   9       35.05       45.16      2.59 o
  -6   9   9       45.30       38.17      2.33 o
  -5   9   9       24.69       28.21      1.94 o
  -4   9   9       46.48       52.79      3.11 o
  -3   9   9       31.94       34.68      1.68 o
  -2   9   9       28.75       33.00      1.55 o
  -1   9   9      160.92      157.21      3.62 o
   0   9   9       24.50       20.19      1.29 o
   1   9   9       16.30       17.21      1.16 o
   2   9   9        6.54        1.94      1.16 o
   3   9   9       12.74       14.23      1.81 o
   4   9   9       39.35       52.92      2.33 o
   5   9   9       31.81       37.01      1.94 o
   6   9   9       39.67       36.23      2.72 o
  -5  10   9       46.78       37.52      2.85 o
  -4  10   9        2.23        5.18      2.07 o
  -3  10   9       60.02       51.11      2.20 o
  -2  10   9       43.29       46.84      1.68 o
  -1  10   9       65.10       59.52      2.46 o
   0  10   9       33.05       32.74      1.94 o
   1  10   9        5.96        5.82      1.29 o
   2  10   9        0.41        3.23      1.16 o
   3  10   9        6.22        3.88      1.16 o
   4  10   9       27.67       33.12      1.81 o
   5  10   9       53.38       64.57      2.46 o
  -2  11   9       18.19       18.76      2.07 o
  -1  11   9       11.74        7.76      1.55 o
   0  11   9       11.80       10.48      1.81 o
   1  11   9       32.56       29.63      1.81 o
   2  11   9       48.85       45.81      2.07 o
   0   1  10      128.59      105.84      1.42 o
   1   1  10      574.87      595.60      5.56 o
  -1   2  10      576.11      575.29      5.43 o
   0   2  10      548.61      594.31      5.56 o
   1   2  10        1.39        2.46      0.39 o
   2   2  10      404.41      435.15      4.40 o
  -2   3  10      107.54      103.13      1.55 o
  -1   3  10       80.63       67.54      1.04 o
   0   3  10      150.36      152.94      1.94 o
   1   3  10      226.36      217.12      2.46 o
   2   3  10       91.64      105.46      1.42 o
   3   3  10        3.61        4.01      0.39 o
  -3   4  10      917.42      957.65     10.09 o
  -2   4  10     1044.76     1052.49     11.52 o
  -1   4  10       24.30       24.07      0.78 o
   0   4  10      184.52      185.16      2.59 o
   1   4  10      213.33      212.85      2.46 o
   2   4  10      239.05      247.66      3.49 o
   3   4  10      330.01      349.49      4.40 o
   4   4  10      269.40      277.16      4.40 o
  -4   5  10      502.21      492.73      7.38 o
  -3   5  10      737.58      751.65      8.67 o
  -2   5  10      815.28      857.62     10.22 o
  -1   5  10      161.68      156.44      2.46 o
   0   5  10      117.59      114.26      1.81 o
   1   5  10      720.74      726.94      9.06 o
   2   5  10      283.57      278.71      3.88 o
   3   5  10       33.65       40.89      1.16 o
   4   5  10      533.15      548.24      7.63 o
   5   5  10      132.74      128.10      2.59 o
  -5   6  10       79.19       82.81      2.07 o
  -4   6  10       67.13       60.69      1.94 o
  -3   6  10      195.72      188.66      2.98 o
  -2   6  10      384.25      370.58      4.53 o
  -1   6  10      131.24      133.92      2.33 o
   0   6  10      466.88      455.47      5.95 o
   1   6  10      496.81      488.33      6.34 o
   2   6  10      334.00      332.03      4.27 o
   3   6  10      186.78      180.12      2.85 o
   4   6  10       96.58       84.62      2.07 o
   5   6  10       34.70       35.20      1.42 o
   6   6  10       39.19       44.12      1.81 o
  -6   7  10       51.39       53.05      2.20 o
  -5   7  10      200.54      190.99      4.40 o
  -4   7  10      262.55      268.62      5.05 o
  -3   7  10      295.71      284.02      4.40 o
  -2   7  10       60.96       59.65      1.42 o
  -1   7  10      158.94      164.85      2.72 o
   0   7  10       28.02       26.27      1.29 o
   1   7  10       57.48       57.97      1.42 o
   2   7  10      565.87      536.73      6.73 o
   3   7  10      134.71      141.56      2.59 o
   4   7  10      177.19      181.93      3.11 o
   5   7  10       32.96       30.28      1.55 o
   6   7  10       11.65       14.88      1.68 o
   7   7  10        0.98        8.80      1.68 o
  -7   8  10       19.78       18.63      1.81 o
  -6   8  10       19.07       10.61      1.94 o
  -5   8  10      250.60      297.09      7.89 o
  -4   8  10      121.92      128.62      3.11 o
  -3   8  10      133.55      124.61      2.85 o
  -2   8  10      203.83      208.97      3.49 o
  -1   8  10        3.76        3.36      0.78 o
   0   8  10       13.42        9.70      1.04 o
   1   8  10       11.50       19.41      1.29 o
   2   8  10       63.64       65.60      2.07 o
   3   8  10        1.07       -1.29      1.29 o
   4   8  10        4.90        4.66      1.16 o
   5   8  10       56.40       47.88      2.20 o
   6   8  10       36.09       41.28      2.46 o
   7   8  10       43.04       42.44      2.46 o
  -6   9  10        7.14        8.93      1.81 o
  -5   9  10       70.95       77.77      2.85 o
  -4   9  10        5.67        8.54      1.68 o
  -3   9  10       85.69       79.45      2.85 o
  -2   9  10       14.28       13.20      1.16 o
  -1   9  10       12.09       14.75      1.55 o
   0   9  10       60.46       61.59      1.94 o
   1   9  10       24.79       28.08      1.29 o
   2   9  10       11.93       13.20      1.29 o
   3   9  10       31.65       34.03      1.81 o
   4   9  10       77.18       71.17      2.46 o
   5   9  10       23.36       31.18      1.68 o
   6   9  10        2.10       10.87      1.81 o
  -4  10  10       19.73       24.84      1.81 o
  -3  10  10       71.94       68.58      2.85 o
  -2  10  10       49.85       59.00      2.07 o
  -1  10  10       93.08       88.25      3.11 o
   0  10  10       31.55       37.14      2.07 o
   1  10  10       27.96       29.76      1.94 o
   2  10  10       41.12       45.42      1.94 o
   3  10  10       53.16       47.23      2.07 o
   4  10  10       19.59       35.58      2.33 o
   0  11  10       28.77       23.42      2.59 o
   0   1  11      101.86      103.26      1.29 o
   1   1  11      325.05      336.30      3.36 o
  -1   2  11       65.01       60.56      0.91 o
   0   2  11      324.34      335.13      3.36 o
   1   2  11       59.68       48.39      0.78 o
   2   2  11      322.38      323.49      3.49 o
  -2   3  11       62.79       56.16      1.04 o
  -1   3  11      215.23      193.06      2.33 o
   0   3  11      565.47      608.54      6.34 o
   1   3  11       90.33       81.65      1.42 o
   2   3  11      164.23      170.02      2.07 o
   3   3  11        2.43        5.31      0.65 o
  -3   4  11       36.48       43.22      1.42 o
  -2   4  11      165.56      162.91      2.46 o
  -1   4  11      165.62      158.25      2.20 o
   0   4  11      376.00      393.10      4.66 o
   1   4  11      308.38      301.88      3.62 o
   2   4  11      298.20      305.37      4.14 o
   3   4  11       99.35       93.42      1.68 o
   4   4  11       41.82       38.30      1.29 o
  -4   5  11       35.09       35.45      1.55 o
  -3   5  11       97.79      101.06      1.94 o
  -2   5  11       78.70       80.61      1.68 o
  -1   5  11      317.94      296.05      4.01 o
   0   5  11      358.03      367.74      4.53 o
   1   5  11      448.33      455.34      5.82 o
   2   5  11       70.36       72.07      1.68 o
   3   5  11       56.82       58.36      1.29 o
   4   5  11      205.79      218.42      3.88 o
   5   5  11      140.32      146.22      2.98 o
  -5   6  11       10.04       13.72      1.16 o
  -4   6  11      133.96      118.01      2.59 o
  -3   6  11      323.09      327.24      4.40 o
  -2   6  11      864.61      885.19      9.70 o
  -1   6  11      218.34      219.71      3.11 o
   0   6  11       81.67       81.52      1.68 o
   1   6  11      309.87      317.79      4.53 o
   2   6  11      117.21      109.73      2.33 o
   3   6  11       38.56       27.04      1.16 o
   4   6  11       81.89       76.86      2.20 o
   5   6  11      195.17      193.70      3.49 o
   6   6  11       57.39       49.30      2.07 o
  -6   7  11        8.40       10.48      1.29 o
  -5   7  11        2.53       -1.42      1.42 o
  -4   7  11       39.09       34.55      1.55 o
  -3   7  11       24.21       21.87      1.16 o
  -2   7  11      275.15      277.16      5.05 o
  -1   7  11      223.82      214.28      3.23 o
   0   7  11      215.79      204.96      3.36 o
   1   7  11      151.94      142.98      2.46 o
   2   7  11      263.98      227.35      4.40 o
   3   7  11       51.61       45.68      1.55 o
   4   7  11       80.00       76.21      1.94 o
   5   7  11       20.41       19.67      1.55 o
   6   7  11       12.00       11.00      1.55 o
   7   7  11        8.46       13.72      2.20 o
  -7   8  11        5.12        4.53      1.42 o
  -6   8  11       53.92       68.32      2.98 o
  -5   8  11       24.05       23.42      1.68 o
  -4   8  11       40.84       41.41      1.81 o
  -3   8  11      285.03      304.08      5.43 o
  -2   8  11       53.08       46.45      1.55 o
  -1   8  11        0.52        0.91      0.78 o
   0   8  11      111.79      115.94      2.33 o
   1   8  11       14.42        9.19      1.16 o
   2   8  11       14.84       16.56      1.04 o
   3   8  11       27.77       21.61      1.55 o
   4   8  11       60.44       71.43      1.94 o
   5   8  11        1.81        1.81      1.04 o
   6   8  11       94.36       76.73      4.01 o
   7   8  11       20.68       23.55      2.07 o
  -5   9  11       87.30       97.56      3.36 o
  -4   9  11       33.00       33.12      2.07 o
  -3   9  11       28.79       31.83      1.94 o
  -2   9  11       18.61       17.99      1.42 o
  -1   9  11       85.51       88.38      2.33 o
   0   9  11       57.74       56.67      2.20 o
   1   9  11       46.48       43.35      1.81 o
   2   9  11        3.43        5.43      1.42 o
   3   9  11       84.71       97.18      2.85 o
   4   9  11        2.13        2.59      1.55 o
   5   9  11       15.79       18.37      1.68 o
  -3  10  11       93.14       97.56      3.11 o
  -2  10  11       44.99       49.04      2.20 o
  -1  10  11        8.59       10.35      1.68 o
   0  10  11       26.81       25.49      2.20 o
   1  10  11       27.92       27.17      1.68 o
   2  10  11       29.29       22.77      1.55 o
   3  10  11       35.06       40.37      1.94 o
   0   0  12     1242.25     1244.90     24.46 o
   0   1  12      471.18      477.21      4.40 o
   1   1  12       18.21       20.83      0.52 o
  -1   2  12        5.22        7.50      0.39 o
   0   2  12      157.27      163.55      2.20 o
   1   2  12      329.78      332.80      3.75 o
   2   2  12      466.24      445.50      5.05 o
  -2   3  12      290.58      290.10      3.88 o
  -1   3  12      516.46      557.82      5.95 o
   0   3  12      505.60      500.24      5.43 o
   1   3  12      135.31      141.30      1.81 o
   2   3  12      278.31      266.29      3.23 o
   3   3  12        6.56        7.76      0.65 o
  -3   4  12       46.97       47.88      1.16 o
  -2   4  12      134.90      130.17      2.33 o
  -1   4  12      151.31      160.45      2.07 o
   0   4  12      254.02      231.23      2.98 o
   1   4  12      185.60      171.96      2.59 o
   2   4  12      359.92      352.08      4.66 o
   3   4  12      335.82      339.92      4.79 o
   4   4  12       75.56       65.73      1.55 o
  -4   5  12       68.53       69.74      1.81 o
  -3   5  12       56.82       58.10      1.55 o
  -2   5  12      269.15      252.32      3.62 o
  -1   5  12      278.56      277.29      4.14 o
   0   5  12      185.69      175.98      2.72 o
   1   5  12      269.52      256.07      3.75 o
   2   5  12      449.39      440.33      6.21 o
   3   5  12      166.14      161.87      3.75 o
   4   5  12      114.67      113.35      2.72 o
   5   5  12      129.12      129.39      3.11 o
  -5   6  12       45.52       37.01      2.98 o
  -4   6  12      131.52      132.37      2.98 o
  -3   6  12       64.25       60.43      1.42 o
  -2   6  12      467.69      452.88      5.69 o
  -1   6  12      241.31      246.50      3.36 o
   0   6  12      268.71      264.22      4.01 o
   1   6  12       10.21        6.99      0.91 o
   2   6  12      186.74      190.21      3.36 o
   3   6  12      141.94      133.41      2.85 o
   4   6  12       64.47       68.19      1.81 o
   5   6  12       12.28        8.54      1.29 o
   6   6  12       17.15       14.49      1.68 o
  -6   7  12       49.97       47.88      2.33 o
  -5   7  12       60.75       70.52      2.59 o
  -4   7  12       17.08       24.20      1.94 o
  -3   7  12       48.09       51.24      2.20 o
  -2   7  12       89.30       96.53      2.20 o
  -1   7  12       13.71       18.37      1.16 o
   0   7  12       27.05       29.50      1.16 o
   1   7  12      214.66      195.90      3.49 o
   2   7  12       49.38       48.91      1.55 o
   3   7  12       64.99       63.66      2.33 o
   4   7  12       68.39       64.70      2.07 o
   5   7  12       69.10       76.86      2.07 o
   6   7  12        4.58        2.20      1.29 o
   7   7  12        0.93        5.56      1.94 o
  -6   8  12       10.57       13.72      1.81 o
  -5   8  12       14.98       17.08      1.68 o
  -4   8  12       13.98       16.43      1.68 o
  -3   8  12      228.41      255.29      5.31 o
  -2   8  12       83.21       88.51      2.46 o
  -1   8  12       23.81       26.40      1.55 o
   0   8  12        8.76       16.30      1.29 o
   1   8  12       12.39       15.92      1.16 o
   2   8  12       73.62       68.19      2.07 o
   3   8  12       87.99       83.85      2.46 o
   4   8  12       11.24       10.87      1.16 o
   5   8  12       14.80       20.19      1.55 o
   6   8  12       28.47       34.55      2.72 o
  -5   9  12       75.68       66.64      3.23 o
  -4   9  12       68.38       69.48      3.23 o
  -3   9  12      170.32      167.69      4.66 o
  -2   9  12        0.04        1.16      1.55 o
  -1   9  12        6.48       11.90      1.55 o
   0   9  12       52.04       63.79      2.33 o
   1   9  12       56.85       61.85      2.72 o
   2   9  12       26.06       26.14      1.55 o
   3   9  12      120.90      124.61      3.88 o
   4   9  12       26.85       38.69      3.49 o
   5   9  12        5.91        2.33      1.42 o
  -2  10  12        8.96        4.53      1.68 o
  -1  10  12       10.76       16.95      1.68 o
   0  10  12       29.88       29.76      1.81 o
   1  10  12       59.76       59.78      2.33 o
   2  10  12       43.70       36.36      1.68 o
   0   1  13      117.36      118.78      1.29 o
   1   1  13      251.61      267.85      2.72 o
  -1   2  13       95.60      114.38      1.55 o
   0   2  13      239.39      243.65      2.72 o
   1   2  13      228.59      220.23      2.46 o
   2   2  13       52.39       57.71      1.16 o
  -2   3  13      213.84      217.38      2.85 o
  -1   3  13      247.64      263.06      3.23 o
   0   3  13      121.01      115.68      1.81 o
   1   3  13      108.13      106.88      1.55 o
   2   3  13      627.87      627.82      7.76 o
   3   3  13       90.87       94.07      2.07 o
  -3   4  13       34.04       31.57      1.16 o
  -2   4  13      407.86      387.92      5.31 o
  -1   4  13       76.57       65.47      1.29 o
   0   4  13      231.23      218.81      3.11 o
   1   4  13      111.42       98.34      1.81 o
   2   4  13      163.84      155.40      2.98 o
   3   4  13       36.25       34.55      1.42 o
   4   4  13      324.15      324.52      5.18 o
  -4   5  13      106.54      102.35      2.20 o
  -3   5  13      201.78      207.81      3.62 o
  -2   5  13       85.45       77.77      1.81 o
  -1   5  13       55.26       59.78      1.42 o
   0   5  13       51.87       59.91      1.55 o
   1   5  13      123.07      102.48      2.07 o
   2   5  13       92.43      102.74      2.20 o
   3   5  13      404.12      407.20      6.86 o
   4   5  13      227.32      230.58      4.53 o
   5   5  13       32.53       29.89      1.29 o
  -5   6  13       10.88       15.14      1.42 o
  -4   6  13       68.76       57.19      1.81 o
  -3   6  13       37.78       41.28      1.29 o
  -2   6  13      343.02      342.25      4.92 o
  -1   6  13        2.23        4.53      0.78 o
   0   6  13      123.38      129.14      2.46 o
   1   6  13       70.18       78.67      2.07 o
   2   6  13       79.02       83.85      2.20 o
   3   6  13      247.62      245.72      4.53 o
   4   6  13       53.60       59.13      1.81 o
   5   6  13       46.72       48.91      1.94 o
   6   6  13        7.55       12.55      1.42 o
  -6   7  13       93.70       84.24      3.11 o
  -5   7  13       24.68       31.70      1.94 o
  -4   7  13       22.20       27.82      1.55 o
  -3   7  13      110.33      110.63      2.98 o
  -2   7  13      100.70      100.80      2.33 o
  -1   7  13       57.76       61.46      1.81 o
   0   7  13      218.83      203.67      3.75 o
   1   7  13       19.08       19.93      1.16 o
   2   7  13       16.42       14.62      1.42 o
   3   7  13       87.70       95.10      2.20 o
   4   7  13       15.92       17.47      1.55 o
   5   7  13       13.77       15.14      1.29 o
   6   7  13       14.06       14.62      1.55 o
   7   7  13        0.69        0.78      1.55 o
  -6   8  13       35.02       36.23      2.98 o
  -5   8  13       53.70       54.99      3.23 o
  -4   8  13       11.31        9.96      1.68 o
  -3   8  13       39.83       42.31      2.20 o
  -2   8  13        0.99        4.53      2.20 o
  -1   8  13       59.60       67.03      2.33 o
   0   8  13       27.45       28.21      1.29 o
   1   8  13      220.83      213.24      4.14 o
   2   8  13      128.76      118.14      2.98 o
   3   8  13       61.95       67.03      2.85 o
   4   8  13       17.83       20.96      1.29 o
   5   8  13       28.78       26.01      1.55 o
   6   8  13       10.72       15.92      2.07 o
  -4   9  13       20.68       15.66      1.68 o
  -3   9  13        5.25        9.45      1.55 o
  -2   9  13       13.76       15.01      1.81 o
  -1   9  13       43.43       58.49      2.20 o
   0   9  13       74.70       76.99      2.85 o
   1   9  13       61.85       69.36      2.85 o
   2   9  13       19.74       28.60      1.81 o
   3   9  13       34.25       25.88      1.81 o
   4   9  13        5.82       15.79      1.68 o
  -1  10  13        5.62       12.03      2.72 o
   0  10  13       16.87       23.29      2.07 o
   1  10  13        1.56        3.75      2.07 o
   0   1  14      150.79      141.30      1.81 o
   1   1  14      220.37      215.31      2.72 o
  -1   2  14      139.93      149.84      1.94 o
   0   2  14      249.69      220.10      2.59 o
   1   2  14      259.44      254.26      2.98 o
   2   2  14      142.22      133.28      1.81 o
  -2   3  14      505.59      497.00      6.21 o
  -1   3  14       34.37       33.90      0.91 o
   0   3  14       54.10       52.79      1.04 o
   1   3  14       91.47       99.12      1.55 o
   2   3  14       91.66       80.35      1.81 o
   3   3  14      380.46      383.52      6.60 o
  -3   4  14      426.86      431.14      6.47 o
  -2   4  14      224.58      215.57      3.49 o
  -1   4  14       14.40       11.90      0.65 o
   0   4  14       47.13       39.34      1.16 o
   1   4  14      141.44      145.96      2.85 o
   2   4  14      536.10      525.08      8.02 o
   3   4  14      287.46      289.33      5.18 o
   4   4  14      407.28      418.46      6.34 o
  -4   5  14      411.98      406.30      6.08 o
  -3   5  14      289.83      291.91      5.18 o
  -2   5  14      111.14      119.56      2.20 o
  -1   5  14      200.41      193.31      2.98 o
   0   5  14      135.31      137.29      2.33 o
   1   5  14      245.57      251.41      3.88 o
   2   5  14      193.71      185.29      3.88 o
   3   5  14       68.40       80.48      2.20 o
   4   5  14       34.11       41.15      1.68 o
   5   5  14        2.03        6.21      1.16 o
  -5   6  14       18.33       21.87      1.42 o
  -4   6  14      105.35      110.50      2.98 o
  -3   6  14       41.12       46.32      1.55 o
  -2   6  14      120.78      128.23      2.85 o
  -1   6  14        6.80        4.27      0.91 o
   0   6  14      225.56      223.59      4.01 o
   1   6  14       79.68       73.75      1.81 o
   2   6  14      180.13      178.82      3.75 o
   3   6  14       19.84       20.44      1.55 o
   4   6  14       91.89       82.94      2.46 o
   5   6  14        9.61       13.07      1.16 o
   6   6  14        9.02       18.24      1.55 o
  -6   7  14        4.01        7.25      1.81 o
  -5   7  14        0.05        1.55      1.81 o
  -4   7  14       59.57       51.76      2.20 o
  -3   7  14       28.68       31.70      1.94 o
  -2   7  14       86.87       88.12      2.33 o
  -1   7  14        8.19        8.02      1.16 o
   0   7  14       22.36       22.00      1.29 o
   1   7  14       40.75       32.09      1.16 o
   2   7  14      208.51      200.56      3.88 o
   3   7  14       83.21       79.58      2.46 o
   4   7  14       84.30       81.52      2.46 o
   5   7  14       10.81        7.89      1.16 o
   6   7  14       42.45       48.01      2.07 o
  -5   8  14      174.29      171.71      5.05 o
  -4   8  14       89.85       92.00      3.75 o
  -3   8  14        4.46       11.13      1.68 o
  -2   8  14       61.60       54.35      2.07 o
  -1   8  14        2.85        3.11      1.16 o
   0   8  14       26.45       25.49      1.55 o
   1   8  14      112.81      114.77      3.62 o
   2   8  14       45.73       44.12      1.81 o
   3   8  14       22.78       19.02      1.94 o
   4   8  14       47.77       56.55      2.07 o
   5   8  14       23.48       22.26      1.68 o
  -3   9  14        4.73        1.81      1.29 o
  -2   9  14        9.39        6.47      1.42 o
  -1   9  14       62.67       74.66      2.98 o
   0   9  14      133.65      136.90      4.27 o
   1   9  14       57.16       70.39      2.85 o
   2   9  14       30.03       33.51      1.68 o
   3   9  14       39.42       45.03      2.07 o
   0   1  15       49.36       52.15      0.91 o
   1   1  15      173.99      158.51      2.07 o
  -1   2  15      497.48      494.54      5.56 o
   0   2  15       24.64       31.05      0.78 o
   1   2  15      288.87      273.15      3.36 o
   2   2  15       16.15       17.21      0.78 o
  -2   3  15      271.20      271.47      4.27 o
  -1   3  15      901.96      896.70     10.35 o
   0   3  15      394.87      408.11      5.18 o
   1   3  15      172.32      173.00      2.72 o
   2   3  15       60.74       55.12      1.16 o
   3   3  15      114.78      105.07      2.33 o
  -3   4  15       96.40       87.73      2.07 o
  -2   4  15       88.74       85.79      2.20 o
  -1   4  15       26.42       19.93      0.78 o
   0   4  15      203.12      209.88      3.11 o
   1   4  15      372.94      379.77      5.43 o
   2   4  15      179.38      190.60      3.36 o
   3   4  15      119.54      107.53      2.72 o
   4   4  15      341.97      337.98      5.56 o
  -4   5  15        4.49        4.66      1.04 o
  -3   5  15       53.51       57.71      1.81 o
  -2   5  15       11.48       15.27      1.04 o
  -1   5  15        4.91        4.66      0.78 o
   0   5  15       27.09       27.04      1.16 o
   1   5  15      169.75      177.01      3.11 o
   2   5  15       29.24       30.41      1.55 o
   3   5  15       16.02       16.30      1.29 o
   4   5  15       79.04       73.50      2.33 o
   5   5  15       70.54       84.24      3.75 o
  -5   6  15       50.46       61.59      2.72 o
  -4   6  15        8.30       10.48      1.29 o
  -3   6  15       11.72        9.45      1.16 o
  -2   6  15        2.35        4.53      1.04 o
  -1   6  15      237.14      243.65      4.40 o
   0   6  15       39.60       49.04      1.81 o
   1   6  15       93.37       95.36      2.07 o
   2   6  15       23.44       32.61      1.55 o
   3   6  15       17.79       17.47      1.55 o
   4   6  15       29.41       25.10      1.68 o
   5   6  15       22.74       17.47      1.55 o
   6   6  15        4.57        3.36      1.42 o
  -6   7  15       47.06       45.16      2.46 o
  -5   7  15       83.29       71.68      3.49 o
  -4   7  15       82.35       88.51      2.85 o
  -3   7  15       11.52       12.42      1.55 o
  -2   7  15       40.77       37.14      1.94 o
  -1   7  15       87.70      106.23      3.36 o
   0   7  15       13.79       16.04      1.29 o
   1   7  15       15.73       17.21      1.16 o
   2   7  15       53.27       49.69      2.20 o
   3   7  15      159.61      166.53      4.01 o
   4   7  15       37.15       29.24      1.81 o
   5   7  15        8.84        7.25      1.29 o
   6   7  15       49.43       40.24      2.85 o
  -4   8  15       65.94       65.34      3.49 o
  -3   8  15       51.68       65.21      2.85 o
  -2   8  15        0.83        1.42      1.94 o
  -1   8  15       35.98       37.65      2.07 o
   0   8  15        5.43       10.35      1.29 o
   1   8  15       11.49       13.59      1.94 o
   2   8  15       25.26       27.82      1.81 o
   3   8  15        2.37        2.46      1.16 o
   4   8  15       50.96       58.74      2.72 o
  -2   9  15       49.62       57.97      3.62 o
  -1   9  15       20.40       24.58      1.94 o
   0   9  15       14.70       24.71      1.94 o
   1   9  15        9.40        8.54      1.42 o
   2   9  15       34.77       44.77      2.98 o
   0   0  16      257.48      252.06      6.34 o
   0   1  16      179.14      172.35      2.33 o
   1   1  16       39.35       42.44      1.04 o
  -1   2  16      122.30      117.88      1.94 o
   0   2  16       33.22       35.58      0.91 o
   1   2  16       71.03       79.45      1.55 o
   2   2  16      212.90      215.83      2.85 o
  -2   3  16      126.05      126.55      2.59 o
  -1   3  16      118.28      105.59      1.94 o
   0   3  16      187.41      192.15      2.72 o
   1   3  16      267.21      273.54      4.27 o
   2   3  16      162.27      171.06      2.85 o
   3   3  16       14.42       20.44      1.16 o
  -3   4  16       11.04        8.93      1.04 o
  -2   4  16        7.33        8.15      1.04 o
  -1   4  16        9.00        9.45      0.78 o
   0   4  16      352.58      351.43      5.69 o
   1   4  16       31.33       35.07      1.29 o
   2   4  16      249.23      240.54      4.01 o
   3   4  16      166.25      173.13      4.01 o
   4   4  16       23.82       19.54      1.16 o
  -4   5  16       21.19       26.66      1.42 o
  -3   5  16        8.61        7.50      1.16 o
  -2   5  16       49.90       44.77      1.42 o
  -1   5  16       17.40       14.10      1.16 o
   0   5  16      151.10      152.56      3.88 o
   1   5  16      208.27      199.91      3.49 o
   2   5  16       48.63       44.12      1.55 o
   3   5  16      104.25       93.03      2.85 o
   4   5  16       44.74       43.99      1.68 o
   5   5  16      133.61      135.22      4.14 o
  -5   6  16       64.39       59.52      2.85 o
  -4   6  16       93.99       96.92      3.62 o
  -3   6  16       68.21       63.92      2.07 o
  -2   6  16      168.70      164.46      4.14 o
  -1   6  16      110.09      109.99      3.62 o
   0   6  16      150.10      142.33      3.23 o
   1   6  16       49.25       49.69      1.68 o
   2   6  16       45.82       46.32      1.81 o
   3   6  16       40.67       33.12      1.81 o
   4   6  16      129.37      128.36      4.53 o
   5   6  16       73.48       79.97      2.59 o
   6   6  16        9.46       11.26      1.55 o
  -5   7  16       73.87       67.03      2.85 o
  -4   7  16        1.21        9.45      1.94 o
  -3   7  16       66.54       60.82      2.72 o
  -2   7  16       11.10       10.87      1.81 o
  -1   7  16        3.01        6.99      1.42 o
   0   7  16       26.17       20.31      1.55 o
   1   7  16      101.33      121.11      3.49 o
   2   7  16       19.08       24.20      1.68 o
   3   7  16        4.71       12.81      1.55 o
   4   7  16        5.81       12.29      1.55 o
   5   7  16        0.28        6.21      1.42 o
  -3   8  16      108.47      115.81      3.88 o
  -2   8  16       29.65       27.69      1.94 o
  -1   8  16       29.66       35.20      2.07 o
   0   8  16       46.29       60.82      2.72 o
   1   8  16       40.92       37.39      2.46 o
   2   8  16       49.50       45.03      1.81 o
   3   8  16       32.21       33.51      1.94 o
   0   1  17      184.41      161.10      2.46 o
   1   1  17      195.98      191.76      3.49 o
  -1   2  17       80.82       81.91      1.68 o
   0   2  17      332.28      323.74      4.40 o
   1   2  17      117.05      102.61      2.20 o
   2   2  17       82.23       76.21      1.55 o
  -2   3  17       81.97       82.17      2.07 o
  -1   3  17        6.74        6.08      0.78 o
   0   3  17      125.75      119.95      2.46 o
   1   3  17      193.38      197.97      3.75 o
   2   3  17       54.22       57.32      1.81 o
   3   3  17       20.22       20.83      1.29 o
  -3   4  17      113.37      105.84      2.59 o
  -2   4  17      165.51      162.39      3.11 o
  -1   4  17       40.98       40.37      1.42 o
   0   4  17      400.08      393.75      6.86 o
   1   4  17      156.15      140.65      2.98 o
   2   4  17       16.71       13.33      1.04 o
   3   4  17       87.74       90.83      2.20 o
   4   4  17      174.18      170.93      3.75 o
  -4   5  17        0.24        1.42      1.16 o
  -3   5  17       37.33       30.80      1.55 o
  -2   5  17       16.29       14.49      1.42 o
  -1   5  17        9.19        5.43      1.16 o
   0   5  17       22.34       19.41      1.29 o
   1   5  17       74.15       71.81      2.07 o
   2   5  17      237.31      239.51      4.27 o
   3   5  17       93.41       94.85      2.72 o
   4   5  17      231.75      217.38      5.95 o
   5   5  17       17.30       15.92      1.68 o
  -5   6  17       52.27       59.52      2.85 o
  -4   6  17      132.44      125.51      3.62 o
  -3   6  17        2.70        4.53      1.29 o
  -2   6  17       16.31       15.53      1.55 o
  -1   6  17       26.81       22.39      1.81 o
   0   6  17       31.65       34.29      2.07 o
   1   6  17       81.96       71.68      3.11 o
   2   6  17       47.12       58.10      2.59 o
   3   6  17        1.60        0.78      1.29 o
   4   6  17      142.89      149.97      5.18 o
   5   6  17       18.87       35.58      2.72 o
  -4   7  17      108.93      106.36      3.49 o
  -3   7  17        1.56        5.18      1.68 o
  -2   7  17        2.70        6.99      1.42 o
  -1   7  17        3.22        7.25      1.29 o
   0   7  17       25.79       26.14      1.55 o
   1   7  17       37.32       36.75      1.94 o
   2   7  17        3.69        8.54      1.29 o
   3   7  17       21.78       22.64      1.81 o
   4   7  17      115.79      110.76      3.49 o
  -1   8  17        4.89        7.63      1.42 o
   0   8  17        6.84        6.47      1.42 o
   1   8  17       22.41       24.46      1.94 o
   0   1  18      120.34      122.80      2.46 o
   1   1  18      113.14      120.85      2.33 o
  -1   2  18       75.23       77.25      1.68 o
   0   2  18      113.74      100.28      2.07 o
   1   2  18       62.37       69.23      2.20 o
   2   2  18      207.96      203.67      4.79 o
  -2   3  18      463.79      449.00      7.25 o
  -1   3  18       52.41       52.92      1.68 o
   0   3  18       32.90       30.28      1.55 o
   1   3  18       83.88       85.01      2.59 o
   2   3  18        8.74        9.19      1.29 o
   3   3  18      393.63      389.48      7.63 o
  -3   4  18        9.51        7.12      1.16 o
  -2   4  18       38.52       46.45      1.68 o
  -1   4  18       41.02       49.04      2.33 o
   0   4  18       76.27       61.33      2.20 o
   1   4  18       85.77       86.18      2.20 o
   2   4  18      116.23      113.74      2.85 o
   3   4  18      133.47      133.02      4.01 o
   4   4  18       95.38       88.51      2.85 o
  -4   5  18      145.97      164.98      4.79 o
  -3   5  18      138.36      129.78      3.62 o
  -2   5  18       64.34       66.51      2.33 o
  -1   5  18        3.19        0.91      1.42 o
   0   5  18       13.06        7.25      1.55 o
   1   5  18       37.31       39.98      1.81 o
   2   5  18       46.97       53.31      2.07 o
   3   5  18      220.54      233.82      6.47 o
   4   5  18      268.25      290.23      8.54 o
   5   5  18       18.84       16.43      1.68 o
  -4   6  18        2.81        5.95      2.07 o
  -3   6  18       10.04       10.74      1.81 o
  -2   6  18       18.48       15.66      1.81 o
  -1   6  18       47.11       48.78      2.46 o
   0   6  18        1.95        3.62      2.20 o
   1   6  18       19.15       21.74      1.81 o
   2   6  18        4.73        3.11      1.29 o
   3   6  18        1.15       10.22      2.07 o
   4   6  18       26.73       31.05      2.46 o
  -2   7  18        8.31        4.66      1.68 o
  -1   7  18       42.72       37.91      1.81 o
   0   7  18        7.07       15.27      2.20 o
   1   7  18       39.42       38.43      2.33 o
   2   7  18       34.76       20.96      1.68 o
   0   1  19       98.75      100.41      2.46 o
   1   1  19      177.23      193.44      3.62 o
  -1   2  19      435.13      441.10      7.12 o
   0   2  19      378.83      380.68      5.82 o
   1   2  19       41.91       36.10      1.55 o
   2   2  19       78.63       68.32      2.20 o
  -2   3  19        4.02        6.60      1.68 o
  -1   3  19       88.86       96.53      2.59 o
   0   3  19       26.08       21.09      1.42 o
   1   3  19       48.92       62.76      2.33 o
   2   3  19       22.39       19.80      1.29 o
   3   3  19       29.15       26.91      1.68 o
  -3   4  19       87.70       90.71      3.62 o
  -2   4  19       11.14        6.73      1.42 o
  -1   4  19        0.31        3.75      1.29 o
   0   4  19        1.25        1.04      1.29 o
   1   4  19      106.98      120.34      3.75 o
   2   4  19        7.89        9.45      1.68 o
   3   4  19       88.51       96.66      3.62 o
   4   4  19       80.68       80.35      3.11 o
  -4   5  19       36.15       42.70      2.98 o
  -3   5  19       19.61       20.19      2.07 o
  -2   5  19       15.49       15.27      1.42 o
  -1   5  19       20.28       23.29      1.68 o
   0   5  19       16.94       20.70      1.94 o
   1   5  19       72.27       70.78      3.11 o
   2   5  19       30.78       29.89      1.94 o
   3   5  19        4.46        5.18      1.29 o
   4   5  19       11.03       17.08      1.68 o
  -3   6  19       16.20       18.37      1.94 o
  -2   6  19       26.35       21.35      1.68 o
  -1   6  19       18.48       14.75      1.55 o
   0   6  19        2.20        5.05      1.68 o
   1   6  19       14.21       17.73      1.68 o
   2   6  19       77.12       77.12      2.85 o
   3   6  19       28.74       24.84      1.81 o
   0   0  20      614.58      592.88     22.00 o
   0   1  20        7.59       21.87      1.81 o
   1   1  20        2.14        2.46      1.04 o
  -1   2  20       57.66       59.78      2.33 o
   0   2  20       17.49       14.23      1.55 o
   1   2  20       18.38       16.95      1.42 o
   2   2  20       19.38       19.28      1.55 o
  -2   3  20        2.40        2.20      1.16 o
  -1   3  20       27.18       29.50      2.20 o
   0   3  20       49.53       44.64      2.20 o
   1   3  20      182.65      175.07      4.79 o
   2   3  20       89.65       89.93      3.62 o
   3   3  20       57.51       61.59      3.36 o
  -3   4  20       47.28       44.51      2.72 o
  -2   4  20       25.74       27.82      2.59 o
  -1   4  20        7.96       16.17      2.07 o
   0   4  20       27.46       28.34      1.81 o
   1   4  20       26.94       42.44      1.94 o
   2   4  20       59.24       48.78      2.20 o
   3   4  20       27.21       16.95      1.55 o
   4   4  20        0.58       -0.13      2.07 o
  -3   5  20       40.52       47.62      2.33 o
  -2   5  20       40.44       41.54      2.85 o
  -1   5  20        3.34        5.95      1.42 o
   0   5  20        6.73        1.94      1.29 o
   1   5  20       28.48       35.97      2.07 o
   2   5  20       35.35       43.61      2.85 o
   3   5  20       56.18       55.64      2.98 o
   0   1  21       11.41        7.50      1.16 o
   1   1  21       91.45       98.34      2.72 o
  -1   2  21      199.53      180.89      5.05 o
   0   2  21      373.02      360.49      9.45 o
   1   2  21      213.05      199.78      5.56 o
   2   2  21       18.67       16.95      1.68 o
  -2   3  21        4.69        2.72      1.29 o
  -1   3  21       41.82       47.75      2.20 o
   0   3  21       24.97       22.77      2.20 o
   1   3  21      100.63      103.13      3.88 o
   2   3  21       22.35       18.76      2.33 o
   3   3  21       24.39       22.90      2.20 o
  -2   4  21       29.44       34.55      2.07 o
  -1   4  21        6.08        4.92      1.42 o
   0   4  21       26.50       30.02      2.20 o
   1   4  21        2.17        8.67      1.68 o
   2   4  21       52.10       47.62      2.20 o
   0   1  22      102.76       95.62      2.98 o
   1   1  22       15.45       21.48      1.94 o
  -1   2  22       82.47       87.21      2.98 o
   0   2  22        7.91       20.06      2.07 o
   1   2  22       68.26       83.20      2.98 o
   2   2  22       39.31       40.37      2.72 o
  -1   3  22       18.80       20.06      3.88 o
   0   3  22       28.82       27.17      2.46 o
   1   3  22       17.76       18.24      3.62 o
 
